# Supplementary material for: Secondary structure RNA elements control the cleavage activity of DICER
Source: Nat Commun. 2022 Apr 19;13:2138. doi: 10.1038/s41467-022-29822-3 (PMC9018771; doi:10.1038/s41467-022-29822-3)
Supplement: Supplementary file 3 — Supplementary Data 1 [file 41467_2022_29822_MOESM3_ESM.xlsx]

## Sheet: Supplementary Data 1
Supplementary Data 1
Name structure	Type structure	Custom-designed structure	Number of variants	Visualized structure	Cleavage pattern
1	20-SSSSSSSSSS SSSSSSSSSS-20	MMMMMMMMMMMMMMMMMMMSSSSSSSSSSMMMMMMLLLLLLLLLLLLLLLLLLLLLLLLLLLLLLLLMMMMMMSSSSSSSSSSMMMMMMMMMMMMMMMMMMMTT	1550
2	21-AAAAAAAAA AAAAAAAA-22; (19)-b-20	MMMMMMMMMMMMMMMMMMMMAAAAAAAAAMMMMMMLLLLLLLLLLLLLLLLLLLLLLLLLLLLLLLLMMMMMMAAAAAAAAMBMMMMMMMMMMMMMMMMMMMTT	12
3	21-SSSSSSSSS SSSSSSSSS-21	MMMMMMMMMMMMMMMMMMMMSSSSSSSSSMMMMMMLLLLLLLLLLLLLLLLLLLLLLLLLLLLLLLLMMMMMMSSSSSSSSSMMMMMMMMMMMMMMMMMMMMTT	2485
4	22-AAAAAAAA AAAAAAA-23; (19)-b-20	MMMMMMMMMMMMMMMMMMMMMAAAAAAAAMMMMMMLLLLLLLLLLLLLLLLLLLLLLLLLLLLLLLLMMMMMMAAAAAAAMMBMMMMMMMMMMMMMMMMMMMTT	84
5	20-s s-20; 22-SSSSSSSS SSSSSSSS-22	MMMMMMMMMMMMMMMMMMMSMSSSSSSSSMMMMMMLLLLLLLLLLLLLLLLLLLLLLLLLLLLLLLLMMMMMMSSSSSSSSMSMMMMMMMMMMMMMMMMMMMTT	115
6	22-SSSSSSSS SSSSSSSS-22	MMMMMMMMMMMMMMMMMMMMMSSSSSSSSMMMMMMLLLLLLLLLLLLLLLLLLLLLLLLLLLLLLLLMMMMMMSSSSSSSSMMMMMMMMMMMMMMMMMMMMMTT	2741
7	23-AAAAAAA AAAAAA-24; (20)-b-21	MMMMMMMMMMMMMMMMMMMMMMAAAAAAAMMMMMMLLLLLLLLLLLLLLLLLLLLLLLLLLLLLLLLMMMMMMAAAAAAMMBMMMMMMMMMMMMMMMMMMMMTT	77
8	23-AAAAAAA AAAAAA-24; (19)-b-20	MMMMMMMMMMMMMMMMMMMMMMAAAAAAAMMMMMMLLLLLLLLLLLLLLLLLLLLLLLLLLLLLLLLMMMMMMAAAAAAMMMBMMMMMMMMMMMMMMMMMMMTT	43
9	20-b-(19); 23-AAAAAAA AAAAAAAA-22	MMMMMMMMMMMMMMMMMMMBMMAAAAAAAMMMMMMLLLLLLLLLLLLLLLLLLLLLLLLLLLLLLLLMMMMMMAAAAAAAAMMMMMMMMMMMMMMMMMMMMMTT	74
10	23-SSS SSS-23; 29-s s-29	MMMMMMMMMMMMMMMMMMMMMMSSSMMMSMMMMMMLLLLLLLLLLLLLLLLLLLLLLLLLLLLLLLLMMMMMMSMMMSSSMMMMMMMMMMMMMMMMMMMMMMTT	16
11	23-SSSS SSSS-23; 29-s s-29	MMMMMMMMMMMMMMMMMMMMMMSSSSMMSMMMMMMLLLLLLLLLLLLLLLLLLLLLLLLLLLLLLLLMMMMMMSMMSSSSMMMMMMMMMMMMMMMMMMMMMMTT	16
12	23-SSSS SSSS-23	MMMMMMMMMMMMMMMMMMMMMMSSSSMMMMMMMMMLLLLLLLLLLLLLLLLLLLLLLLLLLLLLLLLMMMMMMMMMSSSSMMMMMMMMMMMMMMMMMMMMMMTT	23
13	23-SSSSS SSSSS-23	MMMMMMMMMMMMMMMMMMMMMMSSSSSMMMMMMMMLLLLLLLLLLLLLLLLLLLLLLLLLLLLLLLLMMMMMMMMSSSSSMMMMMMMMMMMMMMMMMMMMMMTT	87
14	23-SSSSSS SSSSSS-23	MMMMMMMMMMMMMMMMMMMMMMSSSSSSMMMMMMMLLLLLLLLLLLLLLLLLLLLLLLLLLLLLLLLMMMMMMMSSSSSSMMMMMMMMMMMMMMMMMMMMMMTT	366
15	23-SSSSSSS SSSSSSS-23	MMMMMMMMMMMMMMMMMMMMMMSSSSSSSMMMMMMLLLLLLLLLLLLLLLLLLLLLLLLLLLLLLLLMMMMMMSSSSSSSMMMMMMMMMMMMMMMMMMMMMMTT	5265
16	20-SS SS-20; 23-SSSSSSS SSSSSSS-23	MMMMMMMMMMMMMMMMMMMSSMSSSSSSSMMMMMMLLLLLLLLLLLLLLLLLLLLLLLLLLLLLLLLMMMMMMSSSSSSSMSSMMMMMMMMMMMMMMMMMMMTT	36
17	21-s s-21; 23-SSSSSSS SSSSSSS-23	MMMMMMMMMMMMMMMMMMMMSMSSSSSSSMMMMMMLLLLLLLLLLLLLLLLLLLLLLLLLLLLLLLLMMMMMMSSSSSSSMSMMMMMMMMMMMMMMMMMMMMTT	95
18	20-s s-20; 23-SSSSSSS SSSSSSS-23	MMMMMMMMMMMMMMMMMMMSMMSSSSSSSMMMMMMLLLLLLLLLLLLLLLLLLLLLLLLLLLLLLLLMMMMMMSSSSSSSMMSMMMMMMMMMMMMMMMMMMMTT	183
19	24-AAAAAA AAAAA-25; (22)-b-23	MMMMMMMMMMMMMMMMMMMMMMMAAAAAAMMMMMMLLLLLLLLLLLLLLLLLLLLLLLLLLLLLLLLMMMMMMAAAAAMBMMMMMMMMMMMMMMMMMMMMMMTT	32
20	24-AAAAAA AAAAA-25; (21)-b-22	MMMMMMMMMMMMMMMMMMMMMMMAAAAAAMMMMMMLLLLLLLLLLLLLLLLLLLLLLLLLLLLLLLLMMMMMMAAAAAMMBMMMMMMMMMMMMMMMMMMMMMTT	73
21	24-AAAAAA AAAAA-25; (20)-b-21	MMMMMMMMMMMMMMMMMMMMMMMAAAAAAMMMMMMLLLLLLLLLLLLLLLLLLLLLLLLLLLLLLLLMMMMMMAAAAAMMMBMMMMMMMMMMMMMMMMMMMMTT	49
22	20-b-(19); 24-AAAAAA AAAAAAA-23	MMMMMMMMMMMMMMMMMMMBMMMAAAAAAMMMMMMLLLLLLLLLLLLLLLLLLLLLLLLLLLLLLLLMMMMMMAAAAAAAMMMMMMMMMMMMMMMMMMMMMMTT	52
23	21-b-(20); 24-AAAAAA AAAAAAA-23	MMMMMMMMMMMMMMMMMMMMBMMAAAAAAMMMMMMLLLLLLLLLLLLLLLLLLLLLLLLLLLLLLLLMMMMMMAAAAAAAMMMMMMMMMMMMMMMMMMMMMMTT	73
24	21-SS SS-21; 24-SSSSSS SSSSSS-24	MMMMMMMMMMMMMMMMMMMMSSMSSSSSSMMMMMMLLLLLLLLLLLLLLLLLLLLLLLLLLLLLLLLMMMMMMSSSSSSMSSMMMMMMMMMMMMMMMMMMMMTT	55
25	24-SSSSSS SSSSSS-24	MMMMMMMMMMMMMMMMMMMMMMMSSSSSSMMMMMMLLLLLLLLLLLLLLLLLLLLLLLLLLLLLLLLMMMMMMSSSSSSMMMMMMMMMMMMMMMMMMMMMMMTT	2695
26	22-s s-22; 24-SSSSSS SSSSSS-24	MMMMMMMMMMMMMMMMMMMMMSMSSSSSSMMMMMMLLLLLLLLLLLLLLLLLLLLLLLLLLLLLLLLMMMMMMSSSSSSMSMMMMMMMMMMMMMMMMMMMMMTT	139
27	21-s s-21; 24-SSSSSS SSSSSS-24	MMMMMMMMMMMMMMMMMMMMSMMSSSSSSMMMMMMLLLLLLLLLLLLLLLLLLLLLLLLLLLLLLLLMMMMMMSSSSSSMMSMMMMMMMMMMMMMMMMMMMMTT	178
28	25-AAAAA AAAA-26; (23)-b-24	MMMMMMMMMMMMMMMMMMMMMMMMAAAAAMMMMMMLLLLLLLLLLLLLLLLLLLLLLLLLLLLLLLLMMMMMMAAAAMBMMMMMMMMMMMMMMMMMMMMMMMTT	31
29	25-AAAAA AAAA-26; (21)-b-22	MMMMMMMMMMMMMMMMMMMMMMMMAAAAAMMMMMMLLLLLLLLLLLLLLLLLLLLLLLLLLLLLLLLMMMMMMAAAAMMMBMMMMMMMMMMMMMMMMMMMMMTT	49
30	25-AAAAA AAAA-26; (22)-b-23	MMMMMMMMMMMMMMMMMMMMMMMMAAAAAMMMMMMLLLLLLLLLLLLLLLLLLLLLLLLLLLLLLLLMMMMMMAAAAMMBMMMMMMMMMMMMMMMMMMMMMMTT	110
31	22-b-(21); 25-AAAAA AAAAAA-24	MMMMMMMMMMMMMMMMMMMMMBMMAAAAAMMMMMMLLLLLLLLLLLLLLLLLLLLLLLLLLLLLLLLMMMMMMAAAAAAMMMMMMMMMMMMMMMMMMMMMMMTT	75
32	21-b-(20); 25-AAAAA AAAAAA-24	MMMMMMMMMMMMMMMMMMMMBMMMAAAAAMMMMMMLLLLLLLLLLLLLLLLLLLLLLLLLLLLLLLLMMMMMMAAAAAAMMMMMMMMMMMMMMMMMMMMMMMTT	50
33	23-b-(22); 25-AAAAA AAAAAA-24	MMMMMMMMMMMMMMMMMMMMMMBMAAAAAMMMMMMLLLLLLLLLLLLLLLLLLLLLLLLLLLLLLLLMMMMMMAAAAAAMMMMMMMMMMMMMMMMMMMMMMMTT	20
34	22-s s-22; 25-SSSSS SSSSS-25	MMMMMMMMMMMMMMMMMMMMMSMMSSSSSMMMMMMLLLLLLLLLLLLLLLLLLLLLLLLLLLLLLLLMMMMMMSSSSSMMSMMMMMMMMMMMMMMMMMMMMMTT	187
35	22-SS SS-22; 25-SSSSS SSSSS-25	MMMMMMMMMMMMMMMMMMMMMSSMSSSSSMMMMMMLLLLLLLLLLLLLLLLLLLLLLLLLLLLLLLLMMMMMMSSSSSMSSMMMMMMMMMMMMMMMMMMMMMTT	55
36	25-SSSSS SSSSS-25	MMMMMMMMMMMMMMMMMMMMMMMMSSSSSMMMMMMLLLLLLLLLLLLLLLLLLLLLLLLLLLLLLLLMMMMMMSSSSSMMMMMMMMMMMMMMMMMMMMMMMMTT	944
37	23-s s-23; 25-SSSSS SSSSS-25	MMMMMMMMMMMMMMMMMMMMMMSMSSSSSMMMMMMLLLLLLLLLLLLLLLLLLLLLLLLLLLLLLLLMMMMMMSSSSSMSMMMMMMMMMMMMMMMMMMMMMMTT	144
38	26-AAAA AAA-27; (22)-b-23	MMMMMMMMMMMMMMMMMMMMMMMMMAAAAMMMMMMLLLLLLLLLLLLLLLLLLLLLLLLLLLLLLLLMMMMMMAAAMMMBMMMMMMMMMMMMMMMMMMMMMMTT	52
39	26-AAAA AAA-27; (23)-b-24	MMMMMMMMMMMMMMMMMMMMMMMMMAAAAMMMMMMLLLLLLLLLLLLLLLLLLLLLLLLLLLLLLLLMMMMMMAAAMMBMMMMMMMMMMMMMMMMMMMMMMMTT	65
40	22-b-(21); 26-AAAA AAAAA-25	MMMMMMMMMMMMMMMMMMMMMBMMMAAAAMMMMMMLLLLLLLLLLLLLLLLLLLLLLLLLLLLLLLLMMMMMMAAAAAMMMMMMMMMMMMMMMMMMMMMMMMTT	49
41	23-b-(22); 26-AAAA AAAAA-25	MMMMMMMMMMMMMMMMMMMMMMBMMAAAAMMMMMMLLLLLLLLLLLLLLLLLLLLLLLLLLLLLLLLMMMMMMAAAAAMMMMMMMMMMMMMMMMMMMMMMMMTT	88
42	26-SSSS SSSS-26	MMMMMMMMMMMMMMMMMMMMMMMMMSSSSMMMMMMLLLLLLLLLLLLLLLLLLLLLLLLLLLLLLLLMMMMMMSSSSMMMMMMMMMMMMMMMMMMMMMMMMMTT	315
43	24-s s-24; 26-SSSS SSSS-26	MMMMMMMMMMMMMMMMMMMMMMMSMSSSSMMMMMMLLLLLLLLLLLLLLLLLLLLLLLLLLLLLLLLMMMMMMSSSSMSMMMMMMMMMMMMMMMMMMMMMMMTT	131
44	23-s s-23; 26-SSSS SSSS-26	MMMMMMMMMMMMMMMMMMMMMMSMMSSSSMMMMMMLLLLLLLLLLLLLLLLLLLLLLLLLLLLLLLLMMMMMMSSSSMMSMMMMMMMMMMMMMMMMMMMMMMTT	164
45	23-SS SS-23; 26-SSSS SSSS-26	MMMMMMMMMMMMMMMMMMMMMMSSMSSSSMMMMMMLLLLLLLLLLLLLLLLLLLLLLLLLLLLLLLLMMMMMMSSSSMSSMMMMMMMMMMMMMMMMMMMMMMTT	76
46	27-AAA AA-28; (23)-b-24	MMMMMMMMMMMMMMMMMMMMMMMMMMAAAMMMMMMLLLLLLLLLLLLLLLLLLLLLLLLLLLLLLLLMMMMMMAAMMMBMMMMMMMMMMMMMMMMMMMMMMMTT	27
47	24-b-(23); 27-AAA AAAA-26	MMMMMMMMMMMMMMMMMMMMMMMBMMAAAMMMMMMLLLLLLLLLLLLLLLLLLLLLLLLLLLLLLLLMMMMMMAAAAMMMMMMMMMMMMMMMMMMMMMMMMMTT	66
48	23-b-(22); 27-AAA AAAA-26	MMMMMMMMMMMMMMMMMMMMMMBMMMAAAMMMMMMLLLLLLLLLLLLLLLLLLLLLLLLLLLLLLLLMMMMMMAAAAMMMMMMMMMMMMMMMMMMMMMMMMMTT	54
49	24-SS SS-24; 27-SSS SSS-27	MMMMMMMMMMMMMMMMMMMMMMMSSMSSSMMMMMMLLLLLLLLLLLLLLLLLLLLLLLLLLLLLLLLMMMMMMSSSMSSMMMMMMMMMMMMMMMMMMMMMMMTT	49
50	24-s s-24; 27-SSS SSS-27	MMMMMMMMMMMMMMMMMMMMMMMSMMSSSMMMMMMLLLLLLLLLLLLLLLLLLLLLLLLLLLLLLLLMMMMMMSSSMMSMMMMMMMMMMMMMMMMMMMMMMMTT	151
51	23-s s-23; 27-SSS SSS-27	MMMMMMMMMMMMMMMMMMMMMMSMMMSSSMMMMMMLLLLLLLLLLLLLLLLLLLLLLLLLLLLLLLLMMMMMMSSSMMMSMMMMMMMMMMMMMMMMMMMMMMTT	15
52	25-s s-25; 27-SSS SSS-27	MMMMMMMMMMMMMMMMMMMMMMMMSMSSSMMMMMMLLLLLLLLLLLLLLLLLLLLLLLLLLLLLLLLMMMMMMSSSMSMMMMMMMMMMMMMMMMMMMMMMMMTT	53
53	23-SS SS-23; 27-SSS SSS-27	MMMMMMMMMMMMMMMMMMMMMMSSMMSSSMMMMMMLLLLLLLLLLLLLLLLLLLLLLLLLLLLLLLLMMMMMMSSSMMSSMMMMMMMMMMMMMMMMMMMMMMTT	45
54	27-SSS SSS-27	MMMMMMMMMMMMMMMMMMMMMMMMMMSSSMMMMMMLLLLLLLLLLLLLLLLLLLLLLLLLLLLLLLLMMMMMMSSSMMMMMMMMMMMMMMMMMMMMMMMMMMTT	108
55	24-b-(23); 28-AA AAA-27	MMMMMMMMMMMMMMMMMMMMMMMBMMMAAMMMMMMLLLLLLLLLLLLLLLLLLLLLLLLLLLLLLLLMMMMMMAAAMMMMMMMMMMMMMMMMMMMMMMMMMMTT	32
56	23-SSS SSS-23; 28-SS SS-28	MMMMMMMMMMMMMMMMMMMMMMSSSMMSSMMMMMMLLLLLLLLLLLLLLLLLLLLLLLLLLLLLLLLMMMMMMSSMMSSSMMMMMMMMMMMMMMMMMMMMMMTT	31
57	23-SS SS-23; 28-SS SS-28	MMMMMMMMMMMMMMMMMMMMMMSSMMMSSMMMMMMLLLLLLLLLLLLLLLLLLLLLLLLLLLLLLLLMMMMMMSSMMMSSMMMMMMMMMMMMMMMMMMMMMMTT	35
58	24-SS SS-24; 28-SS SS-28	MMMMMMMMMMMMMMMMMMMMMMMSSMMSSMMMMMMLLLLLLLLLLLLLLLLLLLLLLLLLLLLLLLLMMMMMMSSMMSSMMMMMMMMMMMMMMMMMMMMMMMTT	10
