# Supplementary material for: Secondary structure RNA elements control the cleavage activity of DICER
Source: Nat Commun. 2022 Apr 19;13:2138. doi: 10.1038/s41467-022-29822-3 (PMC9018771; doi:10.1038/s41467-022-29822-3)
Supplement: Supplementary file 4 — Supplementary Data 2 [file 41467_2022_29822_MOESM4_ESM.xlsx]

## Sheet: Supplementary Data 2
Supplementary Data 2
Name	Primer name	Primer sequence (5'-3')	Method
R-set6(PsiI)	R-set6 (PsiI)	CTGAAGTATCGGAATATGCATGG
DCS_1	F-DCS_1	TAATACGACTCACTATAGGGATATTTCTCGCAGATCNNNAAAAAAAGCTTGCNNNNNNNNNNNNNNNNNNNNNNNNNNNNNNNNGCAAGCAAAAAAANNNGATCTGTGAGAAATATTCTTATAACCATGCATATTCCGATACTTCAG	1 cycle extension
DCS_2	F-DCS_2	TAATACGACTCACTATAGGGATATTTCTCGCAGATCANNNAAAAAAGCTTGCNNNNNNNNNNNNNNNNNNNNNNNNNNNNNNNNGCAAGCAAAAAANNNTGATCTGTGAGAAATATTCTTATAACCATGCATATTCCGATACTTCAG	1 cycle extension
DCS_3	F-DCS_3	TAATACGACTCACTATAGGGATATTTCTCGCAGATCAANNNAAAAAGCTTGCNNNNNNNNNNNNNNNNNNNNNNNNNNNNNNNNGCAAGCAAAAANNNTTGATCTGTGAGAAATATTCTTATAACCATGCATATTCCGATACTTCAG	1 cycle extension
DCS_4	F-DCS_4	TAATACGACTCACTATAGGGATATTTCTCGCAGATCAAGNNNAAAAGCTTGCNNNNNNNNNNNNNNNNNNNNNNNNNNNNNNNNGCAAGCAAAANNNCTTGATCTGTGAGAAATATTCTTATAACCATGCATATTCCGATACTTCAG	1 cycle extension
DCS_5	F-DCS_5	TAATACGACTCACTATAGGGATATTTCTCGCAGATCAAGCNNNAAAGCTTGCNNNNNNNNNNNNNNNNNNNNNNNNNNNNNNNNGCAAGCAAANNNGCTTGATCTGTGAGAAATATTCTTATAACCATGCATATTCCGATACTTCAG	1 cycle extension
DCS_6	F-DCS_6	TAATACGACTCACTATAGGGATATTTCTCGCAGATCAAGNNNNNAAGCTTGCNNNNNNNNNNNNNNNNNNNNNNNNNNNNNNNNGCAAGCAAAAAAACTTGATCTGTGAGAAATATTCTTATAACCATGCATATTCCGATACTTCAG	1 cycle extension
DCS_7	F-DCS_7	TAATACGACTCACTATAGGGATATTTCTCGCAGATCAAGAANNNNNGCTTGCNNNNNNNNNNNNNNNNNNNNNNNNNNNNNNNNGCAAGCAAAAAAACTTGATCTGTGAGAAATATTCTTATAACCATGCATATTCCGATACTTCAG	1 cycle extension
DCS_8	F-DCS_8	TAATACGACTCACTATAGGGATATTTCTCGCAGATCAAGAAAAAAAGCTTGCNNNNNNNNNNNNNNNNNNNNNNNNNNNNNNNNGCAAGCAANNNNNCTTGATCTGTGAGAAATATTCTTATAACCATGCATATTCCGATACTTCAG	1 cycle extension
DCS_9	F-DCS_9	TAATACGACTCACTATAGGGATATTTCTCGCAGATCAAGAAAAAAAGCTTGCNNNNNNNNNNNNNNNNNNNNNNNNNNNNNNNNGCAAGCNNNNNAACTTGATCTGTGAGAAATATTCTTATAACCATGCATATTCCGATACTTCAG	1 cycle extension
T7	F-T7 noG	TAATACGACTCACTATA
shGP1_B	R-shGP1_B	GCAAGCTGACCCTGAAGTTCATACGCTGCGACGCTATGAACTTCAGGGTCAGCTCTATAGTGAGTCGTATTA	1 cycle extension
shGP1_nB	R-shGP1_nB	GCAAGCTGACCCTGAAGTTCATAGCTGCGACGCTATGAACTTCAGGGTCAGCTCTATAGTGAGTCGTATTA	1 cycle extension
shHTT_B	R-shHTT_B	GTGGTGTCAATGTTACTGAGAAACGCTGCGACGCTTTCTCAGTAACATTGACACCTATAGTGAGTCGTATTA	1 cycle extension
shHTT_nB	R-shHTT_nB	GTGGTGTCAATGTTACTGAGAAAGCTGCGACGCTTTCTCAGTAACATTGACACCTATAGTGAGTCGTATTA	1 cycle extension
shTTR_B	R-shTTR_B	AAGTAACCAAGAGTATTCCATAACGCTGCGACGCTTATGGAATACTCTTGGTTACTATAGTGAGTCGTATTA	1 cycle extension
shTTR_nB	R-shTTR_nB	AAGTAACCAAGAGTATTCCATAAGCTGCGACGCTTATGGAATACTCTTGGTTACTATAGTGAGTCGTATTA	1 cycle extension
shGP2_B	R-shGP2_B	AGAAGAAGTCGTGCTGCTTCAAACGCTGCGACGCTTTGAAGCAGCACGACTTCTCTATAGTGAGTCGTATTA	1 cycle extension
shGP2_nB	R-shGP2_nB	AGAAGAAGTCGTGCTGCTTCAAAGCTGCGACGCTTTGAAGCAGCACGACTTCTCTATAGTGAGTCGTATTA	1 cycle extension
shSRSF3_B	R-SRSF3_B	GTGTTCTTCCATCTAGCTCTTAACGCTGCGACGCTTAAGAGCTAGATGGAAGAACTATAGTGAGTCGTATTA	1 cycle extension
shSRSF3_nB	R-SRSF3_nB	GTGTTCTTCCATCTAGCTCTTAAGCTGCGACGCTTAAGAGCTAGATGGAAGAACTATAGTGAGTCGTATTA	1 cycle extension
shSRSF7_B	R-shSRSF7_B	AAAGCCCTTTCTAACTCTCCTAACGCTGCGACGCTTAGGAGAGTTAGAAAGGGCCTATAGTGAGTCGTATTA	1 cycle extension
shSRSF7_nB	R-SRSF7_nB	AAAGCCCTTTCTAACTCTCCTAAGCTGCGACGCTTAGGAGAGTTAGAAAGGGCCTATAGTGAGTCGTATTA	1 cycle extension
Structure 20	R-Structure-20	TAAGAATATTTCTCACAGATCAATCCTTTTTTTTTTTTTGGTTGATCTGCGAGAAATATCCCTATAGTGAGTCGTATTA	1 cycle extension
Structure 35	R-Structure-35	TAAGAATATTTCTCACAGATCAATTCCTTTTTTTTTTGGCGTTGATCTGCGAGAAATATCCCTATAGTGAGTCGTATTA	1 cycle extension
Structure 34	R-Structure-34	TAAGAATATTTCTCACAGATCAATCCTTTTTTTTTTTTTGGCTTGATCTGCGAGAAATATCCCTATAGTGAGTCGTATTA	1 cycle extension
Structure 6	R-Structure-6	TAAGAATATTTCTCACAGATCAATCCTTTTTTTTTTTTTCCTTGATCTGCGAGAAATATCCCTATAGTGAGTCGTATTA	1 cycle extension
Structure 3	R-Structure-3	TAAGAATATTTCTCACAGATCATTCCTTTTTTTTTTTTTCCTTGATCTGCGAGAAATATCCCTATAGTGAGTCGTATTA	1 cycle extension
Structure 15	R-Structure-15	TAAGAATATTTCTCACAGATCAACTTTTTTTTTTTTTTTTGTTGATCTGCGAGAAATATCCCTATAGTGAGTCGTATTA	1 cycle extension
Structure 25	R-Structure-25	TAAGAATATTTCTCACAGATCAACCTTTTTTTTTTTTTTGGTTGATCTGCGAGAAATATCCCTATAGTGAGTCGTATTA	1 cycle extension
Structure 36	R-Structure-36	TAAGAATATTTCTCACAGATCAACCATTTTTTTTTTTTTGGTTGATCTGCGAGAAATATCCCTATAGTGAGTCGTATTA	1 cycle extension
Structure 54	R-Structure-54	TAAGAATATTTCTCACAGATCAACCAAATTTTTTTTTTTGGTTGATCTGCGAGAAATATCCCTATAGTGAGTCGTATTA	1 cycle extension
Structure 6-1	R-Structure-6-1	TCGAACTACAAATAACTACGAATTTTTTTTTTTTTTTTTTTATTCATAGTTATCTGTAGCCCTATAGTGAGTCGTATTA	1 cycle extension
Structure 6-2	R-Structure-6-2	TCGAAACCGAACCCAACTAGCATTTTTTTTTTTTTTTTTTTATGCTAGTTAAACTCGATCCCTATAGTGAGTCGTATTA	1 cycle extension
Structure 15-1	R-Structure-15-1	TCGAACTACAAATAACTACGAATTTTTTTTTTTTTTTTTTAATTCATAGTTATCTGTAGCCCTATAGTGAGTCGTATTA	1 cycle extension
Structure 15-2	R-Structure-15-2	TCGAAACCGAACCCAACTAGCACCTTTTTTTTTTTTTTTTGATGCTAGTTAAACTCGATCCCTATAGTGAGTCGTATTA	1 cycle extension
Structure 15-3	R-Structure-15-3	GCAAATGAGCCAGCTACAATCAAATTTTTTTTTTTTTTTTTTTGACTGTAGCTGGCTCACCCTATAGTGAGTCGTATTA	1 cycle extension
Structure 15-4	R-Structure-15-4	CGGGATAAGACTACAAGCCGCCCGTTTTTTTTTTTTTTTTCGAACAGCTTACAATCTCACCCTATAGTGAGTCGTATTA	1 cycle extension
Structure 54-1	R-Structure-54-1	TCGAACTACAAATAACTACGAATTCCAATTTTTTTTTTGGAATTCATAGTTATCTGTAGCCCTATAGTGAGTCGTATTA	1 cycle extension
Structure 54-2	R-Structure-54-2	TCGAAACCGAACCCAACTAGCACCAATTTTTTTTTTAACCGATGCTAGTTAAACTCGATCCCTATAGTGAGTCGTATTA	1 cycle extension
Structure 54-3	R-Structure-54-3	GCAAATGAGCCAGCTACAATCAAACCAATTTTTTTTTTGGTTTGACTGTAGCTGGCTCACCCTATAGTGAGTCGTATTA	1 cycle extension
Structure 54-4	R-Structure-54-4	CGGGATAAGACTACAAGCCGCCCGTTAATTTTTTTTTTAACGAACAGCTTACAATCTCACCCTATAGTGAGTCGTATTA	1 cycle extension
Structure 25	R-Structure-25	TAAGAATATTTCTCACAGATCAACCTTTTTTTTTTTTTTGGTTGATCTGCGAGAAATATCCCTATAGTGAGTCGTATTA	1 cycle extension
Structure 26	R-Structure-26	TAAGAATATTTCTCACAGATCAACCTTTTTTTTTTTTTTTGCTTGATCTGCGAGAAATATCCCTATAGTGAGTCGTATTA	1 cycle extension
Structure 34	R-Structure-34	TAAGAATATTTCTCACAGATCAATCCTTTTTTTTTTTTTGGCTTGATCTGCGAGAAATATCCCTATAGTGAGTCGTATTA	1 cycle extension
Structure 31	R-Structure-31	TAAGAATATTTCTCACAGATCAACCTTTTTTTTTTTTTGGTTTGATCTGCGAGAAATATCCCTATAGTGAGTCGTATTA	1 cycle extension
shGP1 22-L	R-shGP1 22-L	AAAAGCTGACCCTGAAGTTCATATGGGTCAGGTATGAACTTCAGGGTCAGCTCTATAGTGAGTCGTATTA	1 cycle extension
shTTR 22-L	R-shTTR 22-L	AAGTAACCAAGAGTATTCCATAATGGGTCAGGTTATGGAATACTCTTGGTTACTATAGTGAGTCGTATTA	1 cycle extension
Pre-mir-337 2B	R-pre-mir-337 2B	GAAGAAAGGCATCATATAGGAGCTCAGATAACTGTGCATCAACTCCTGTATGAAGCCGTTC	1 cycle extension
Pre-mir-337 3B	R-pre-mir-337 3B	GAAGAAAGGCATCATATAGGAGCTCAAGATAACTGTGCATCAACTCCTGTATGAAGCCGTTC	1 cycle extension
Pre-mir-337 4B	R-pre-mir-337 4B	GAAGAAAGGCATCATATAGGAGCTCAAAGATAACTGTGCATCAACTCCTGTATGAAGCCGTTC	1 cycle extension
Pre-mir-216a 22-5p	R-pre-mir-216a 22-5p	CATAATCCCAGAGACCACTGTGAGATTGTATGAACATCTTTCACAGTTGCCAGCTGAGATTA	1 cycle extension
Pre-mir-216a 22-M	R-pre-mir-216a 22-M	CATAATCCCAGAGACCACTGTGACGGATTGTATGAACATCTTTCACAGTTGCCAGCTGAGATTA	1 cycle extension
Pre-mir-376a2 22-5p	R-pre-mir-376a2 22-5p	ACGTGGATTTTCCTCTATGATTACATCAAACACGGTTAACCATAGAAGGAAAATCTAC	1 cycle extension
Pre-mir-376a2 22-M	R-pre-mir-376a2 22-M	ACGTGGATTTTCCTCTATGATTAACCATCAAACACGTGTAACCATAGAAGGAAAATCTACT	1cycle extension
Pre-mir-143	F-T7-HH-pre-143	TAATACGACTCACTATAGGGAGCACTGCACCCTGATGAGTCCGTGAGGACGAAACGGTACCCGGTACCGT	PCR
	F-pre-143	GGTGCAGTGCTGCATCTCTGGTCAGTTGGGAGTCTGAGATGAAGCACTGTAGCTC	1 cycle extension
	R-pre-143	GAGCTACAGTGCTTCATCTCAGACTCCCAACTGACCAGAGATGCAGCACT
Pre-mir-143 nB	F-pre-143 nB	GGTGCAGTGCTGCATCTCTGGTCAGTTGGGATCTGAGATGAAGCACTGTAGCTC	1 cycle extension
	R-pre-143 nB	GAGCTACAGTGCTTCATCTCAGATCCCAACTGACCAGAGATGCAGCACTG
Pre-mir-376a-2	F-T7-HH-pre-376a-2	TAATACGACTCACTATAGGGGGAAAATCTACCTGATGAGTCCGTGAGGACGAAACGGTACCCGGTACCGT	PCR
	F-pre-376a-2	GAAACGGTACCCGGTACCGTCGTAGATTTTCCTTCTATGGTTACGTGTTTGATGGTTAATCATAGAGGAA	1 cycle extension
	R-pre-376a-2	AAGTGGATTTTCCTCTATGATTAACCATCAAACACGTAACCATAGAAGGAAAATCTAC
Pre-mir-376a-2 nB	F-pre-376a-2 nB	GAAACGGTACCCGGTACCGTCGTAGATTTTCCTTCTATGGTTACGTGTTTGATGTAATCATAGAGGAAAA	1 cycle extension
	R-pre-376a-2 nB	AAGTGGATTTTCCTCTATGATTACATCAAACACGTAACCATAGAAGGAAAATCTAC
Pre-mir-376a-2 SNP (rs376642837 A/T)	F-pre-376a-2 SNP	GTAGATTTTCCTTCTATGGTTTCGTGTTTGATGGTTAATCATAGAGGAAAATCCACTT	1 cycle extension
	R-pre-376a-2 SNP	AAGTGGATTTTCCTCTATGATTAACCATCAAACACGAAACCATAGAAGGAAAATCTAC
Pre-mir-410	F-T7-HH-pre-410	TAATACGACTCACTATAGGGACAGACAACCCCTGATGAGTCCGTGAGGACGAAACGGTACCCGGTACCGT	1 cycle extension
	R-HH-pre-410	ACAAACCATCTGTGTTATATTCGTCATTAATAAAAGCGAACTCATCACAGACAACCCGACGGTACCGGGTACCGTTTCGT
Pre-mir-410 nB	F-T7-HH-pre-410 nB	ACAAACCATCTGTGTTATATTCGCATTAATAAAAGCGAACTCATCACAGACAACCCGACGGTACCGGGTACCGTTTCGTC	1 cycle extension
	R-GG-pre-410	TAATACGACTCACTATAGGGAATCCCCACCCCTGATGAGTCCGTGAGGACGAAACGGTACCCGGTACCGTCGGGTGGGGA
Pre-mir-216a	F-T7-HH-pre-216a	TAATACGACTCACTATAGGGGCTGAGATTACTGATGAGTCCGTGAGGACGAAACGGTACCCGGTACCGTC	PCR
	F-pre-216a	GAAACGGTACCCGGTACCGTCTAATCTCAGCTGGCAACTGTGAGATGTTCATACAATCCCTCACAGTGGT	1 cycle extension
	R-pre-216a	CATAATCCCAGAGACCACTGTGAGGGATTGTATGAACATCTCACAGTTGCCAGCTGAGATTA
Pre-mir-216a SNP (rs1471553370 G/C)	F-pre-216a SNP	TAATCTCAGCTGGCAACTGTGAGATGTTCATACAATCCGTCACAGTGGTCTCTGGGATTATG	1 cycle extension
	R-pre-216a SNP	CATAATCCCAGAGACCACTGTGACGGATTGTATGAACATCTCACAGTTGCCAGCTGAGATTA
Pre-mir-337	F-T7-HH-pre-337	TAATACGACTCACTATAGGGTGAAGCCGTTCCTGATGAGTCCGTGAGGACGAAACGGTACCCGGTACCGTC	PCR
	F-pre-337	GAAACGGTACCCGGTACCGTCGAACGGCTTCATACAGGAGTTGATGCACAGTTATCCAGCTCCTATATGA	1 cycle extension
	R-pre-337	GAAGAAAGGCATCATATAGGAGCTGGATAACTGTGCATCAACTCCTGTATGAAGCCGTTC
Pre-mir-337 SNP (rs1237223105 C/T)	F-pre-337 SNP	GAACGGCTTCATACAGGAGTTGATGCACAGTTATCTAGCTCCTATATGATGCCTTTCTTC	1 cycle extension
	R-pre-337 SNP	GAAGAAAGGCATCATATAGGAGCTAGATAACTGTGCATCAACTCCTGTATGAAGCCGTTC
Pre-mir-23a	F-pre-23a	TAATACGACTCACTATAGGGCCAGGAACCCCCTGATGAGTCCGTGAGGACGAAACGGTACCCGGTACCGTCGGGG	1 cycle extension
	R-pre-23a	TGGAAATCCCTGGCAATGTGATTTGTGACAGGAAGCAAATCCCATCCCCAGGAACCCCGACGGTACCGGGTACCGTTTCG
Pre-mir-23a bp_1	F-pre-23a-T7-comp	TAATACGACTCACTATAGGG AACCCCCTGATGAGTCCGTGAGGACGAAACGGTACCCGGTACCGTCGGGGTTCCTGGGGAT	PCR
	F-pre-23a HH add	GGACGAAACGGTACCCGGTACCGTCGGGGTTCCTGGGGATGGGAT
	F-pre-23a bp_1	GGGGTTCCTGGGGATGGGATTTGCTTCCTGAAGCAAATCACATTGCCAGGG	1 cycle extension
	R-pre-23a bp_1	TGGAAATCCCTGGCAATGTGATTTGCTTCAGGAAGCAAATCC
Pre-mir-23a bp_2	F-pre-23 bp_2	GGGACAGAAGGGCTTTCAGTCGAGGATNNNTGCAGCTCCCAAAGGGAGCTGTANNNATCCTCGACTGGAAGCCGAGAAGC	1 cycle extension
	R-pre-23a bp_2	GGGACAGAAGGGCTTTCAGTCGAGGATGNNNGCAGCTCCCAAAGGGAGCTGTNNNCATCCTCGACTGGAAGCCGAGAAGC
Pre-mir-27a	F-pre-27a	TAATACGACTCACTATAGGGAGCTAAGCCCTCTGATGAGTCCGTGAGGACGAAACGGTACCCGGTACCGTCAGGG	1 cycle extension
	R-pre-27a	GCGGAACTTAGCCACTGTGAACACGACTTGGTGTGGACCCTGCTCACAAGCAGCTAAGCCCTGACGGTACCGGGTACCGT
Pre-mir-27a bp_1	F-pre-27a-T7-comp-HH	TAATACGACTCACTATAGGGG CTAAGCCCT CTGATGAGTCCGTGAGGACGAAACGGTACCCGGTACCGTC	PCR
	F-pre-27a-HH-add	GGACGAAACGGTACCCGGTACCGTCAGGGCTTAGCTGCTTGTGAG
	F-pre-27a bp_1	AGGGCTTAGCTGCTTGTGAGCAGGGTCCACACCGGATCGTGTTCACA	1 cycle extension
	R-pre-27a bp_1	GCGGAACTTAGCCACTGTGAACACGATCCGGTGTGGACCCTGCT
Pre-mir-27a bp_2	F-pre-27a bp_2	AGGGCTTAGCTGCTTGTGAGCACCCGGGTCCACACCAAGTCGGG	1 cycle extension
	R-pre-27a bp_2	GCGGAACTTAGCCACTGTGAACACCCCGACTTGGTGTGGACCCGGG
Pre-mir-92a2	F-pre-92a2-HH	TAATACGACTCACTATAGGGAATCCCCACCCCTGATGAGTCCGTGAGGACGAAACGGTACCCGGTACCGTCGGGTGGGGA	1 cycle extension
	R-pre-92a2 HH	ACAGGCCGGGACAAGTGCAATACTTTATATAGAACACAAGTAATGCAACAAATCCCCACCCGACGGTACCGGGTACCGTT
Pre-mir-92a2 mm	R-pre-92a2 mm	ACAGGCCGGGACAAGTGCAATACATTTGGTAGAACCTTTGTAATGCAACAAATCCCCACCCGACGGTACCGGGTACCGTTT	1 cycle extension
Pre-mir-424	F-pre-424-T7-HH	TAATACGACTCACTATAGGGTGCTGCTGCTGATGAGTCCGTGAGGACGAAACGGTACCC	PCR
	F-pre-424-HH add	GGACGAAACGGTACCCGGTACCGTCCAGCAGCAATTCATGTTTTG
	F-pre-424	CAGCAGCAATTCATGTTTTGAAGTGTTCTAAATGGTTCAAAACGTGAGGC	1 cycle extension
	R-pre-424	TATAGCAGCGCCTCACGTTTTGAACCATTTAGAACACTTCAAAACATGAA
