# Supplementary material for: Secondary structure RNA elements control the cleavage activity of DICER
Source: Nat Commun. 2022 Apr 19;13:2138. doi: 10.1038/s41467-022-29822-3 (PMC9018771; doi:10.1038/s41467-022-29822-3)
Supplement: Supplementary file 5 — Supplementary Data 3 [file 41467_2022_29822_MOESM5_ESM.xlsx]

## Sheet: Supplementary Data 3
Supplementary Data 3
Hairpin name	miRNA	Strand	SNP/mutation ID	Ref	SNP/Mutation	Location	Pre-miRNA sequence WT	Pre-miRNA sequence SNP/mutation	Pre-miRNA structure WT	Pre-miRNA structure SNP/mutation	Change in 22-bulge
hsa-let-7b		+	rs1218162722	G	C	pre-miRNA	UGAGGUAGUAGGUUGUGUGGUUUCAGGGCAGUGAUGUUGCCCCUCGgAAGAUAACUAUACAACCUACUGCCUUCC	UGAGGUAGUAGGUUGUGUGGUUUCAGGGCAGUGAUGUUGCCCCUCGcAAGAUAACUAUACAACCUACUGCCUUCC	FMMMMMMMMMMMMMMMMMMMMMMMAMMMMMMLLLLLMMMMMMAAAMMMBBBBBMMMMMMMMMMMMMMMMMMMMTT	FMMMMMMMMMMMMMMMMMMMMMMMAMMMMMMLLLLLMMMMMMAAAAAAAMMBMMMMMMMMMMMMMMMMMMMMMTT	22-bulge introduced
hsa-let-7b		+	rs1246083192	G	C	pre-miRNA	UGAGGUAGUAGGUUGUGUGGUUUCAGgGCAGUGAUGUUGCCCCUCGGAAGAUAACUAUACAACCUACUGCCUUCC	UGAGGUAGUAGGUUGUGUGGUUUCAGcGCAGUGAUGUUGCCCCUCGGAAGAUAACUAUACAACCUACUGCCUUCC	FMMMMMMMMMMMMMMMMMMMMMMMAMMMMMMLLLLLMMMMMMAAAMMMBBBBBMMMMMMMMMMMMMMMMMMMMTT	FMMMMMMMMMMMMMMMMMMMMMMMSSMSSMMBMLLLLLLLLMMMSSMSSMMBMMMMMMMMMMMMMMMMMMMMMTT	22-bulge introduced
hsa-let-7b		+	rs573729774	G	A	pre-miRNA	UGAGGUAGUAGGUUGUGUGGUUUCAGGGCAGUGAUGUUGCCCCUCgGAAGAUAACUAUACAACCUACUGCCUUCC	UGAGGUAGUAGGUUGUGUGGUUUCAGGGCAGUGAUGUUGCCCCUCaGAAGAUAACUAUACAACCUACUGCCUUCC	FMMMMMMMMMMMMMMMMMMMMMMMAMMMMMMLLLLLMMMMMMAAAMMMBBBBBMMMMMMMMMMMMMMMMMMMMTT	FMMMMMMMMMMMMMMMMMMMMMMMAMMMMMMLLLLLMMMMMMAAAAAAAMMBMMMMMMMMMMMMMMMMMMMMMTT	22-bulge introduced
hsa-mir-106b	hsa-miR-106b-5p	-	rs374809849	A	T	Mature	UAAAGUGCUGACAGUGCAGAuAGUGGUCCUCUCCGUGCUACCGCACUGUGGGUACUUGCUG	UAAAGUGCUGACAGUGCAGAaAGUGGUCCUCUCCGUGCUACCGCACUGUGGGUACUUGCUG	FFMMMMMMMSMMMMMMMSMBMMMMMMLLLLLLMMBBMMMMMSMMMMMMMSMMMMMMMTTTT	FFMMMMMMMSMMMMMMMAAAAAMMMMMSMLLLLLMSMMMMMAMMMMMMMSMMMMMMMTTTT	22-bulge deleted
hsa-mir-106b		-	rs370912855	G	A	pre-miRNA	UAAAGUGCUGACAGUGCAGAUAGUGGUCCUCUCcGUGCUACCGCACUGUGGGUACUUGCUG	UAAAGUGCUGACAGUGCAGAUAGUGGUCCUCUCuGUGCUACCGCACUGUGGGUACUUGCUG	FFMMMMMMMSMMMMMMMSMBMMMMMMLLLLLLMMBBMMMMMSMMMMMMMSMMMMMMMTTTT	FFMMMMMMMSMMMMMMMAAAAAMMMMMSMLLLLLMSMMMMMAMMMMMMMSMMMMMMMTTTT	22-bulge deleted
hsa-mir-106b		-	rs72631827	C	T	pre-miRNA	UAAAGUGCUGACAGUGCAGAUAGUGGUCCUCUCCgUGCUACCGCACUGUGGGUACUUGCUG	UAAAGUGCUGACAGUGCAGAUAGUGGUCCUCUCCaUGCUACCGCACUGUGGGUACUUGCUG	FFMMMMMMMSMMMMMMMSMBMMMMMMLLLLLLMMBBMMMMMSMMMMMMMSMMMMMMMTTTT	FFMMMMMMMSMMMMMMMSMAAAMMMMLLLLLLMMMMAAAAMSMMMMMMMSMMMMMMMTTTT	22-bulge deleted
hsa-mir-106b		-	rs759166073	A	C	pre-miRNA	UAAAGUGCUGACAGUGCAGAUAGUGGuCCUCUCCGUGCUACCGCACUGUGGGUACUUGCUG	UAAAGUGCUGACAGUGCAGAUAGUGGgCCUCUCCGUGCUACCGCACUGUGGGUACUUGCUG	FFMMMMMMMSMMMMMMMSMBMMMMMMLLLLLLMMBBMMMMMSMMMMMMMSMMMMMMMTTTT	FFMMMMMMMSMMMMMMMSMBMMMMMSMLLLLLLMSMMMMMMSMMMMMMMSMMMMMMMTTTT	22-bulge deleted
hsa-mir-106b		-	rs767109660	C	A	pre-miRNA	UAAAGUGCUGACAGUGCAGAUAGUgGUCCUCUCCGUGCUACCGCACUGUGGGUACUUGCUG	UAAAGUGCUGACAGUGCAGAUAGUuGUCCUCUCCGUGCUACCGCACUGUGGGUACUUGCUG	FFMMMMMMMSMMMMMMMSMBMMMMMMLLLLLLMMBBMMMMMSMMMMMMMSMMMMMMMTTTT	FFMMMMMMMSMMMMMMMSMBMMMMLLLLLLLLLLLLMMMMMSMMMMMMMSMMMMMMMTTTT	22-bulge deleted
hsa-mir-106b		-	COSN15625131	G	A	pre-miRNA	UAAAGUGCUGACAGUGCAGAUAGUGGUCCUCUcCGUGCUACCGCACUGUGGGUACUUGCUG	UAAAGUGCUGACAGUGCAGAUAGUGGUCCUCUuCGUGCUACCGCACUGUGGGUACUUGCUG	FFMMMMMMMSMMMMMMMSMBMMMMMMLLLLLLMMBBMMMMMSMMMMMMMSMMMMMMMTTTT	FFMMMMMMMSMMMMMMMSMBMMMMMLLLLLLLLLLMMMMMMSMMMMMMMSMMMMMMMTTTT	22-bulge deleted
hsa-mir-10b	hsa-miR-10b-5p	+	COSN1082677	G	A	Mature	UACCCUGUAGAACCGAAUUUgUGUGGUAUCCGUAUAGUCACAGAUUCGAUUCUAGGGGAAUA	UACCCUGUAGAACCGAAUUUaUGUGGUAUCCGUAUAGUCACAGAUUCGAUUCUAGGGGAAUA	FFFMMMSMMMMMSMMMMMMMMMMBMSMMMLLLLMMMSMMMMMMMMMMMSMMMMMSMMMTTTT	FFFMMMSMMMMMSMMMMMMBBMMMMMMMMLLLLMMMBMMMMMMMMMMMSMMMMMSMMMTTTT	22-bulge introduced
hsa-mir-1185-2		+	COSN24410133	G	T	pre-miRNA	AGAGGAUACCCUUUGUAUGUUCACUUGAUUAAUGgCGAAUAUACAGGGGGAGACUCUCAU	AGAGGAUACCCUUUGUAUGUUCACUUGAUUAAUGuCGAAUAUACAGGGGGAGACUCUCAU	MMMMSSMBMMMMMMMMMMMMMMSMMLLLLLLLLMMSMMMMMMMMMMMMMMMSSMMMMTTT	MMMMSSMBMMMMMMMMMMMMMMMMLLLLLLLLLMMBMMMMMMMMMMMMMMMSSMMMMTTT	22-bulge introduced
hsa-mir-1-1	hsa-miR-1-5p	+	rs782413604	T	TATGCCC	Mature	ACAUACUUCUUUAuAUGCCCAUAUGGACCUGCUAAGCUAUGGAAUGUAAAGAAGUAUGUAU	ACAUACUUCUUUAuaugcccAUGCCCAUAUGGACCUGCUAAGCUAUGGAAUGUAAAGAAGUAUGUAU	MMMMMMMMMMMMMMMMAAMMMMMMMMLLLLLMMMBBBMMMMMAMMMMMMMMMMMMMMMMTT	MMMMMMMMMMMMMMMMAAMMMMMMMMLLLLMMBBBBBBBBBMMBMMMMAMMMMMMMMMMMMMMMMTT	22-bulge introduced
hsa-mir-1249		-	rs1329738969	G	C	pre-miRNA	AGGAGGGAGGAGAUGGGCCAAGUUCcCUCUGGCUGGAACGCCCUUCCCCCCCUUCUUCA	AGGAGGGAGGAGAUGGGCCAAGUUCgCUCUGGCUGGAACGCCCUUCCCCCCCUUCUUCA	MMMMMMMBMMSMMSMMMMBBBMMMMMLLLLLLLLMMMMMMMMMSMMSMMMMMMMMMTTT	MMMMMMMBMMSMMSMMMMBBBMMMMMMLLLLMMBBMMMMMMMMSMMSMMMMMMMMMTTT	22-bulge introduced
hsa-mir-1266	hsa-miR-1266-3p	-	rs749640158	AC	A	Seed	CCUCAGGGCUGUAGAACAGGGCUGGGAUUACUAAAGCCCUguUCUAUGCCCUGAGGGA	CCUCAGGGCUGUAGAACAGGGCUGGGAUUACUAAAGCCCUuUCUAUGCCCUGAGGGA	MMMMMMMMMBMMMMMMMMMMMMMMMLLLLLMMBBMMMMMMMMMMMMMMMMMMMMMMTT	MMMMMMMMMBMMMMMMBMMMMMMMMLLLLLMMBBMMMMMMMMMMMMMMMMMMMMMTT	22-bulge introduced
hsa-mir-1266		-	rs757039364	T	G	pre-miRNA	CCUCAGGGCUGUAGAACAGGGCUGGGAUUACUAAaGCCCUGUUCUAUGCCCUGAGGGA	CCUCAGGGCUGUAGAACAGGGCUGGGAUUACUAAcGCCCUGUUCUAUGCCCUGAGGGA	MMMMMMMMMBMMMMMMMMMMMMMMMLLLLLMMBBMMMMMMMMMMMMMMMMMMMMMMTT	MMMMMMMMMBMMMMMMMMMMMMMMMLLLLLMMMBBMMMMMMMMMMMMMMMMMMMMMTT	22-bulge introduced
hsa-mir-1266	hsa-miR-1266-3p	-	COSN23014832	GC	G	Mature	CCUCAGGGCUGUAGAACAGGGCUGGGAUUACUAAAGCCCUGUUCUAUgcCCUGAGGGA	CCUCAGGGCUGUAGAACAGGGCUGGGAUUACUAAAGCCCUGUUCUAUcCCUGAGGGA	MMMMMMMMMBMMMMMMMMMMMMMMMLLLLLMMBBMMMMMMMMMMMMMMMMMMMMMMTT	MMMMMMMMBBMMMMMMMMMMMMMMMLLLLLMMBBMMMMMMMMMMMMMMMMMMMMMTT	22-bulge introduced
hsa-mir-127	hsa-miR-127-3p	+	rs1159731132	C	A	Seed	CUGAAGCUCAGAGGGCUCUGAUUCAGAAAGAUCAUcGGAUCCGUCUGAGCUUGGCU	CUGAAGCUCAGAGGGCUCUGAUUCAGAAAGAUCAUaGGAUCCGUCUGAGCUUGGCU	FMSMMMMMMMMMSMMSMMMMMMMMLLLLLMMBBMMMMMMSMMSMMMMMMMMMSMTT	FMSMMMMMMMMMSMMSMMMMMMMLLLLLLMMMMBBBMMMSMMSMMMMMMMMMSMTT	22-bulge deleted
hsa-mir-127	hsa-miR-127-3p	+	rs1481268067	C	G	Mature	CUGAAGCUCAGAGGGCUCUGAUUCAGAAAGAUCAUCGGAUCCGUCUGAGCUUGGcU	CUGAAGCUCAGAGGGCUCUGAUUCAGAAAGAUCAUCGGAUCCGUCUGAGCUUGGgU	FMSMMMMMMMMMSMMSMMMMMMMMLLLLLMMBBMMMMMMSMMSMMMMMMMMMSMTT	MMSMMMMMMMMMSMMSMMMMMMMMLLLLLMMBBMMMMMMSMMSMMMMMMMMMSMMT	22-bulge deleted
hsa-mir-127		+	rs755851012	A	G	pre-miRNA	CUGAAGCUCAGAGGGCUCUGAUUCAGAAAGaUCAUCGGAUCCGUCUGAGCUUGGCU	CUGAAGCUCAGAGGGCUCUGAUUCAGAAAGgUCAUCGGAUCCGUCUGAGCUUGGCU	FMSMMMMMMMMMSMMSMMMMMMMMLLLLLMMBBMMMMMMSMMSMMMMMMMMMSMTT	FMSMMMMMMMMMSMMSMMMMMMAMLLLLLLMAAMMMMMMSMMSMMMMMMMMMSMTT	22-bulge deleted
hsa-mir-128-2		+	COSN28772136	G	T	pre-miRNA	GGGGGCCGAUACACUGUACGAGAGUGAGUAGCAgGUCUCACAGUGAACCGGUCUCUUU	GGGGGCCGAUACACUGUACGAGAGUGAGUAGCAuGUCUCACAGUGAACCGGUCUCUUU	MMMMMMMMSSSMMMMMMBBMMMMSMLLLLLLLLMSMMMMMMMMMMSSSMMMMMMMMTT	MMMMMMMMSSSMMMMMMBBMMMMMMMLLLLLMMMBMMMMMMMMMMSSSMMMMMMMMTT	22-bulge introduced
hsa-mir-132		-	rs1442841890	C	G	pre-miRNA	ACCGUGGCUUUCGAUUGUUACUGUGGGAACUGgAGGUAACAGUCUACAGCCAUGGUCG	ACCGUGGCUUUCGAUUGUUACUGUGGGAACUGcAGGUAACAGUCUACAGCCAUGGUCG	MMMMMMMMMSSSMMMMMMMMMMAAMLLLLMAAAAMMMMMMMMMMSSSMMMMMMMMMTT	MMMMMMMMMSSSMMMMMMMMMMMMMMLLLMMMMMBMMMMMMMMMSSSMMMMMMMMMTT	22-bulge introduced
hsa-mir-1343		+	rs1482489089	C	T	pre-miRNA	UGGGGAGCGGCCCCCGGGUGGGCCUCUGCUCUGGcCCCUCCUGGGGCCCGCACUCUCGC	UGGGGAGCGGCCCCCGGGUGGGCCUCUGCUCUGGuCCCUCCUGGGGCCCGCACUCUCGC	FMMMMSMMMMSMMMMMMMAMMMMMLLLLLLLLMMMMMAAMMMMMMMSMMMMSMMMMTTT	FMMMMSMMMMSMMMMMMMSMMMMMLLLLLLLLMMBMMMSMMMMMMMSMMMMSMMMMTTT	22-bulge introduced
hsa-mir-134		+	rs1333182663	T	TCACC	pre-miRNA	UGUGACUGGUUGACCAGAGGGGCAUGCACUGUGUuCACCCUGUGGGCCACCUAGUCACCAA	UGUGACUGGUUGACCAGAGGGGCAUGCACUGUGUucaccCACCCUGUGGGCCACCUAGUCACCAA	FMMMMMMMMSMMAMMMSMMMMMMMMLLLLLMMMMBBBMMMMSMMMAAMMSMMMMMMMMTTT	FMMMMMMMMSMMAMMMSMMMMMSSMMSMMLLLMMSMMSSMBMMMMSMMMAAMMSMMMMMMMMTTT	22-bulge introduced
hsa-mir-134		+	rs774006303	G	A	pre-miRNA	UGUGACUGGUUGACCAGAGGGGCAUgCACUGUGUUCACCCUGUGGGCCACCUAGUCACCAA	UGUGACUGGUUGACCAGAGGGGCAUaCACUGUGUUCACCCUGUGGGCCACCUAGUCACCAA	FMMMMMMMMSMMAMMMSMMMMMMMMLLLLLMMMMBBBMMMMSMMMAAMMSMMMMMMMMTTT	FMMMMMMMMSMMAMMMSMMMMMSMMMMLLLMMMMSMBMMMMSMMMAAMMSMMMMMMMMTTT	22-bulge introduced
hsa-mir-135b	hsa-miR-135b-5p	-	rs1395338768	T	C	Seed	UaUGGCUUUUCAUUCCUAUGUGAUUGCUGUCCCAAACUCAUGUAGGGCUAAAAGCCAUGGG	UgUGGCUUUUCAUUCCUAUGUGAUUGCUGUCCCAAACUCAUGUAGGGCUAAAAGCCAUGGG	MMMMMMMMMMAAAMMMMMMMMMMMMMLLLLLLMMMBBMMMMMMMMMMAAMMMMMMMMMMTT	FMMMMMMMMMAAAMMMMMMMMMMMMMLLLLLLMMMBBMMMMMMMMMMAAMMMMMMMMMTTT	22-bulge introduced
hsa-mir-141		+	COSN16129757	C	G	pre-miRNA	CAUCUUCCAGUACAGUGUUGGAUGGUCUAAUUGUGAAGCUCcUAACACUGUCUGGUAAAGAUGGC	CAUCUUCCAGUACAGUGUUGGAUGGUCUAAUUGUGAAGCUCgUAACACUGUCUGGUAAAGAUGGC	MMMMMMMMMMBMMMMMMMMMMMSSSMMLLLLLLLMMSSSMMMBMMMMMMMMMMMMBBMMMMMMTT	MMMMMMMMMMBMMMMMMMMMMMSSSMMLLLLLLLMMSSSMMBMMMMMMMMMMMMMBBMMMMMMTT	22-bulge introduced
hsa-mir-150	hsa-miR-150-3p	-	rs1268655804	C	T	Mature	UCUCCCAACCCUUGUACCAGUGCUGGGCUCAGACCCUGGUACAGGCCUGGGGgACA	UCUCCCAACCCUUGUACCAGUGCUGGGCUCAGACCCUGGUACAGGCCUGGGGaACA	MMMMMMMSSMMMBMMMMMMMSMMMMLLLLMMMBMSMMMMMMMMMMSSMMMMMMMTT	MMBMMMMSSMMMBMMMMMMMSMMMMLLLLMMMBMSMMMMMMMMMMSSMMMMMMTTT	22-bulge deleted
hsa-mir-150	hsa-miR-150-5p	-	rs1339016814	A	AGGCC	Mature	UCUCCCAACCCUUGUACCAGuGCUGGGCUCAGACCCUGGUACAGGCCUGGGGGACA	UCUCCCAACCCUUGUACCAGggccuGCUGGGCUCAGACCCUGGUACAGGCCUGGGGGACA	MMMMMMMSSMMMBMMMMMMMSMMMMLLLLMMMBMSMMMMMMMMMMSSMMMMMMMTT	MMMMMMMSSMMMBMMMMMMMMMSMMMLLLLLLLMMMSMMMMMMMMMMMMSSMMMMMMMTT	22-bulge deleted
hsa-mir-150		-	rs1156899590	G	C	pre-miRNA	UCUCCCAACCCUUGUACCAGUGcUGGGCUCAGACCCUGGUACAGGCCUGGGGGACA	UCUCCCAACCCUUGUACCAGUGgUGGGCUCAGACCCUGGUACAGGCCUGGGGGACA	MMMMMMMSSMMMBMMMMMMMSMMMMLLLLMMMBMSMMMMMMMMMMSSMMMMMMMTT	MMMMMMMSSMMMBMMMMMMMBMMMLLLLLLLLMMMMMMMMMMMMMSSMMMMMMMTT	22-bulge deleted
hsa-mir-150		-	rs867968130	C	G	pre-miRNA	UCUCCCAACCCUUGUACCAGUGCUGGGCUCAgACCCUGGUACAGGCCUGGGGGACA	UCUCCCAACCCUUGUACCAGUGCUGGGCUCAcACCCUGGUACAGGCCUGGGGGACA	MMMMMMMSSMMMBMMMMMMMSMMMMLLLLMMMBMSMMMMMMMMMMSSMMMMMMMTT	MMMMMMMSSMMMBMMMMMMMBMSMMLLLLLLMMSMMMMMMMMMMMSSMMMMMMMTT	22-bulge deleted
hsa-mir-150		-	rs879464903	C	CT	pre-miRNA	UCUCCCAACCCUUGUACCAGUGCUGGGCUCAgACCCUGGUACAGGCCUGGGGGACA	UCUCCCAACCCUUGUACCAGUGCUGGGCUCAagACCCUGGUACAGGCCUGGGGGACA	MMMMMMMSSMMMBMMMMMMMSMMMMLLLLMMMBMSMMMMMMMMMMSSMMMMMMMTT	MMMMMMMSSMMMBMMMMMMMBBBBMMLLLLLLLLMMMMMMMMMMMMSSMMMMMMMTT	22-bulge deleted
hsa-mir-153-1	hsa-miR-153-3p	-	rs376216262	T	A	Mature	GUCAUUUUUGUGAUCUGCAGCUAGUAUUCUCACUCCAGUUGCAUAGUCACAAAAGUGaUC	GUCAUUUUUGUGAUCUGCAGCUAGUAUUCUCACUCCAGUUGCAUAGUCACAAAAGUGuUC	MMMMMMMMMMMMMMAMMMMMMMMMMLLLLLLMMMBBMMMMMMMAAMMMMMMMMMMMMMMT	FFMMMMMMMMMMMMAMMMMMMMMMMLLLLLLMMMBBMMMMMMMAAMMMMMMMMMMMMTTT	22-bulge introduced
hsa-mir-17	hsa-miR-17-3p	+	rs748812871	C	CTT	Mature	CAAAGUGCUUACAGUGCAGGUAGUGAUAUGUGCAUCUACUGCAGUGAAGGCAcUUGUAGC	CAAAGUGCUUACAGUGCAGGUAGUGAUAUGUGCAUCUACUGCAGUGAAGGCAcuuUUGUAGC	FFMMMMMMMMSMMSMMMMMBMMMMMLLLLLLLMMBMMMMMMMMSMMSMMMMMMMMTTTTT	FMMMMMMMMMSMMSMMMMMBMMMMMLLLLLLLMMBMMMMMMMMSMMSMMMMMMMMMTTTTTT	22-bulge introduced
hsa-mir-183	hsa-miR-183-5p	-	rs562677522	A	T	Mature	UAUGGCACUGGUAGAAUUCACuGUGAACAGUCUCAGUCAGUGAAUUACCGAAGGGCCAUAAA	UAUGGCACUGGUAGAAUUCACaGUGAACAGUCUCAGUCAGUGAAUUACCGAAGGGCCAUAAA	MMMMMMSMMMMMMBBMMMMMMMMMMMLLLLLLMMMBBMMMMMMMMMMMMBBMMSMMMMMMTT	MMMMMMSMMMMMMBBMMMMMMMSMMMLLLLLLMMMSMBBMMMMMMMMMMBBMMSMMMMMMTT	22-bulge introduced
hsa-mir-18a	hsa-miR-18a-3p	+	rs1340056222	C	CTAAG	Seed	UAAGGUGCAUCUAGUGCAGAUAGUGAAGUAGAUUAGCAUCUACUGCCcUAAGUGCUCCUUCUGG	UAAGGUGCAUCUAGUGCAGAUAGUGAAGUAGAUUAGCAUCUACUGCCcuaagUAAGUGCUCCUUCUGG	FMMMMSMMMMSMMMSMMMMBMMMMMSSMLLLLLMSSMMBMMMMMMMSMMMSMMMMSMMMMTTTT	FMMMMSMMMBMMBBMMMAAAMMMSSSMMMMMMMLLLLMMMMMMMSSSMMMAMMMMMMMMSMMMMTTTT	22-bulge deleted
hsa-mir-18a	hsa-miR-18a-3p	+	rs1476796118	C	G	Seed	UAAGGUGCAUCUAGUGCAGAUAGUGAAGUAGAUUAGCAUCUACUGcCCUAAGUGCUCCUUCUGG	UAAGGUGCAUCUAGUGCAGAUAGUGAAGUAGAUUAGCAUCUACUGgCCUAAGUGCUCCUUCUGG	FMMMMSMMMMSMMMSMMMMBMMMMMSSMLLLLLMSSMMBMMMMMMMSMMMSMMMMSMMMMTTTT	FMMMMSMMMMSMMMBMMAAAAAAAAAMMMMMMMLLLLMMMMMMMAMMMMMSMMMMSMMMMTTTT	22-bulge deleted
hsa-mir-18a	hsa-miR-18a-5p	+	rs1198460870	A	T	Seed	UaAGGUGCAUCUAGUGCAGAUAGUGAAGUAGAUUAGCAUCUACUGCCCUAAGUGCUCCUUCUGG	UuAGGUGCAUCUAGUGCAGAUAGUGAAGUAGAUUAGCAUCUACUGCCCUAAGUGCUCCUUCUGG	FMMMMSMMMMSMMMSMMMMBMMMMMSSMLLLLLMSSMMBMMMMMMMSMMMSMMMMSMMMMTTTT	FFMMMSMMMMSMMMSMMMMBMMMMMSSMLLLLLMSSMMBMMMMMMMSMMMSMMMMSMMMTTTTT	22-bulge deleted
hsa-mir-18a	hsa-miR-18a-5p	+	rs759192126	CTAGTGCAGA	C	Mature	UAAGGUGCAUcuagugcagaUAGUGAAGUAGAUUAGCAUCUACUGCCCUAAGUGCUCCUUCUGG	UAAGGUGCAUcUAGUGAAGUAGAUUAGCAUCUACUGCCCUAAGUGCUCCUUCUGG	FMMMMSMMMMSMMMSMMMMBMMMMMSSMLLLLLMSSMMBMMMMMMMSMMMSMMMMSMMMMTTTT	FMMMMSMMMMSMMMSSSMMMMMMMLLLLMMMMMMMSSSMMMSMMMMSMMMMTTTT	22-bulge deleted
hsa-mir-18a	hsa-miR-18a-5p	+	rs774322884	A	G	Mature	UAAGGUGCAUCUAGUGCAGaUAGUGAAGUAGAUUAGCAUCUACUGCCCUAAGUGCUCCUUCUGG	UAAGGUGCAUCUAGUGCAGgUAGUGAAGUAGAUUAGCAUCUACUGCCCUAAGUGCUCCUUCUGG	FMMMMSMMMMSMMMSMMMMBMMMMMSSMLLLLLMSSMMBMMMMMMMSMMMSMMMMSMMMMTTTT	FMMMMSMMMMSMMMBBBBMMMMMMMMSMMLLLLLLMMSMMBMMMMMMMMMSMMMMSMMMMTTTT	22-bulge deleted
hsa-mir-18a	hsa-miR-18a-5p	+	rs774322884	A	T	Mature	UAAGGUGCAUCUAGUGCAGaUAGUGAAGUAGAUUAGCAUCUACUGCCCUAAGUGCUCCUUCUGG	UAAGGUGCAUCUAGUGCAGuUAGUGAAGUAGAUUAGCAUCUACUGCCCUAAGUGCUCCUUCUGG	FMMMMSMMMMSMMMSMMMMBMMMMMSSMLLLLLMSSMMBMMMMMMMSMMMSMMMMSMMMMTTTT	FMMMMSMMMMSMMMSMMMMMSSMMMSSMLLLLLMSSMMMSSMMMMMSMMMSMMMMSMMMMTTTT	22-bulge deleted
hsa-mir-18a		+	rs1376583941	T	A	pre-miRNA	UAAGGUGCAUCUAGUGCAGAUAGUGAAGUAGAUUAGCAuCUACUGCCCUAAGUGCUCCUUCUGG	UAAGGUGCAUCUAGUGCAGAUAGUGAAGUAGAUUAGCAaCUACUGCCCUAAGUGCUCCUUCUGG	FMMMMSMMMMSMMMSMMMMBMMMMMSSMLLLLLMSSMMBMMMMMMMSMMMSMMMMSMMMMTTTT	FMMMMSMMMMSMMMSMMMMBMMMMLLLLLLLLLLLLLLMMMMMMMMSMMMSMMMMSMMMMTTTT	22-bulge deleted
hsa-mir-18a	hsa-miR-18a-5p	+	COSN1080949	G	A	Mature	UAAGGUGCAUCUAGUGCAGAUAgUGAAGUAGAUUAGCAUCUACUGCCCUAAGUGCUCCUUCUGG	UAAGGUGCAUCUAGUGCAGAUAaUGAAGUAGAUUAGCAUCUACUGCCCUAAGUGCUCCUUCUGG	FMMMMSMMMMSMMMSMMMMBMMMMMSSMLLLLLMSSMMBMMMMMMMSMMMSMMMMSMMMMTTTT	FMMMMSMMMMSMMMSMMMBBBBBBBBBMMMMMMLLLLMMMMMMMMMSMMMSMMMMSMMMMTTTT	22-bulge deleted
hsa-mir-18a	hsa-miR-18a-5p	+	COSN8425782	G	C	Mature	UAAGGUGCAUCUAGUGCAGAUAgUGAAGUAGAUUAGCAUCUACUGCCCUAAGUGCUCCUUCUGG	UAAGGUGCAUCUAGUGCAGAUAcUGAAGUAGAUUAGCAUCUACUGCCCUAAGUGCUCCUUCUGG	FMMMMSMMMMSMMMSMMMMBMMMMMSSMLLLLLMSSMMBMMMMMMMSMMMSMMMMSMMMMTTTT	FMMMMSMMMMSMMMSMMMBBBBBBBBBMMMMMMLLLLMMMMMMMMMSMMMSMMMMSMMMMTTTT	22-bulge deleted
hsa-mir-18a		+	COSN2381573	C	T	pre-miRNA	UAAGGUGCAUCUAGUGCAGAUAGUGAAGUAGAUUAGcAUCUACUGCCCUAAGUGCUCCUUCUGG	UAAGGUGCAUCUAGUGCAGAUAGUGAAGUAGAUUAGuAUCUACUGCCCUAAGUGCUCCUUCUGG	FMMMMSMMMMSMMMSMMMMBMMMMMSSMLLLLLMSSMMBMMMMMMMSMMMSMMMMSMMMMTTTT	FMMMMSMMMMSMMMSMMMBBBBBBBBBMMMMMMLLLLMMMMMMMMMSMMMSMMMMSMMMMTTTT	22-bulge deleted
hsa-mir-190b	hsa-miR-190b-5p	-	rs1320903854	TCA	T	Seed	ugaUAUGUUUGAUAUUGGGUUGUUUAAUUAGGAACCAACUAAAUGUCAAACAUAUUCUUA	aUAUGUUUGAUAUUGGGUUGUUUAAUUAGGAACCAACUAAAUGUCAAACAUAUUCUUA	FMMMMMMMMMMMMMMMSMMMMMMMMLLLLLLMMMBMMMMMSMMMMMMMMMMMMMMMTTTT	MMMMMMMMMMMMMMSMMMMMMMMLLLLLLMMMBMMMMMSMMMMMMMMMMMMMMTTTTT	22-bulge deleted
hsa-mir-190b	hsa-miR-190b-5p	-	rs910715135	A	T	Seed	UGAuAUGUUUGAUAUUGGGUUGUUUAAUUAGGAACCAACUAAAUGUCAAACAUAUUCUUA	UGAaAUGUUUGAUAUUGGGUUGUUUAAUUAGGAACCAACUAAAUGUCAAACAUAUUCUUA	FMMMMMMMMMMMMMMMSMMMMMMMMLLLLLLMMMBMMMMMSMMMMMMMMMMMMMMMTTTT	FMMMMMMMMMMMMMMMSMMMMMMMMLLLLLLMMMBMMMMMSMMMMMMMMMMMMBMMMTTT	22-bulge deleted
hsa-mir-190b		-	rs1317516833	CTAAT	C	pre-miRNA	UGAUAUGUUUGAUAUUGGGUUGUUUAauuagGAACCAACUAAAUGUCAAACAUAUUCUUA	UGAUAUGUUUGAUAUUGGGUUGUUUAgGAACCAACUAAAUGUCAAACAUAUUCUUA	FMMMMMMMMMMMMMMMSMMMMMMMMLLLLLLMMMBMMMMMSMMMMMMMMMMMMMMMTTTT	FMMMMMMMMMMMMMMMSMMMMMLLLLLLLLLMMMMMSMMMMMMMMMMMMMMMTTTT	22-bulge deleted
hsa-mir-190b		-	rs775013927	T	A	pre-miRNA	UGAUAUGUUUGAUAUUGGGUUGUUUAAUUAGGaACCAACUAAAUGUCAAACAUAUUCUUA	UGAUAUGUUUGAUAUUGGGUUGUUUAAUUAGGuACCAACUAAAUGUCAAACAUAUUCUUA	FMMMMMMMMMMMMMMMSMMMMMMMMLLLLLLMMMBMMMMMSMMMMMMMMMMMMMMMTTTT	FMMMMMMMMMMMMMMMSMMMMMLLLLLLLLLLLLLMMMMMSMMMMMMMMMMMMMMMTTTT	22-bulge deleted
hsa-mir-190b	hsa-miR-190b-3p	-	COSN26984484	G	T	Mature	UGAUAUGUUUGAUAUUGGGUUGUUUAAUUAGGAACCAACUAAAUGUCAAACAUAUUcUUA	UGAUAUGUUUGAUAUUGGGUUGUUUAAUUAGGAACCAACUAAAUGUCAAACAUAUUaUUA	FMMMMMMMMMMMMMMMSMMMMMMMMLLLLLLMMMBMMMMMSMMMMMMMMMMMMMMMTTTT	MMMMMMMMMMMMMMMMSMMMMMMMMLLLLLLMMMBMMMMMSMMMMMMMMMMMMMMMMTTT	22-bulge deleted
hsa-mir-195		-	rs762695099	G	A	pre-miRNA	UAGCAGCACAGAAAUAUUGGCACAGGGAAGCGAGUcUGCCAAUAUUGGCUGUGCUGCUCCA	UAGCAGCACAGAAAUAUUGGCACAGGGAAGCGAGUuUGCCAAUAUUGGCUGUGCUGCUCCA	FMMMMMMMMMMAMMMMMMMMMMBBMMLLLLLLLLMMMMMMMMMMMMAAMMMMMMMMMMTTT	FMMMMMMMMMMAMMMMMMMMMMMSSMLLLLMSSMMBBMMMMMMMMMAAMMMMMMMMMMTTT	22-bulge introduced
hsa-mir-19a	hsa-miR-19a-3p	+	rs749350150	G	A	Seed	AGUUUUGCAUAGUUGCACUACAAGAAGAAUGUAGUUGUgCAAAUCUAUGCAAAACUGA	AGUUUUGCAUAGUUGCACUACAAGAAGAAUGUAGUUGUaCAAAUCUAUGCAAAACUGA	MMMMMMMMMMMMMMMMMMMMMMLLLLLLLMMMMBBBMMMMMMBBMMMMMMMMMMMMTT	MMMMMMMMMMMMAMMMMMMMMMLLLLLLLMMMMMBMMMMAAAAAMMMMMMMMMMMMTT	22-bulge introduced
hsa-mir-19a	hsa-miR-19a-5p	+	COSN2381572	G	A	Mature	AGUUUUGCAUAGUUgCACUACAAGAAGAAUGUAGUUGUGCAAAUCUAUGCAAAACUGA	AGUUUUGCAUAGUUaCACUACAAGAAGAAUGUAGUUGUGCAAAUCUAUGCAAAACUGA	MMMMMMMMMMMMMMMMMMMMMMLLLLLLLMMMMBBBMMMMMMBBMMMMMMMMMMMMTT	MMMMMMMMMMMMAMMMMMMMMMLLLLLLLMMMMMBMMMMAAAAAMMMMMMMMMMMMTT	22-bulge introduced
hsa-mir-216a		-	rs1471553370	G	C	pre-miRNA	UAAUCUCAGCUGGCAACUGUGAGAUGUUCAUACAAUCCcUCACAGUGGUCUCUGGGAUUAUG	UAAUCUCAGCUGGCAACUGUGAGAUGUUCAUACAAUCCgUCACAGUGGUCUCUGGGAUUAUG	MMMMMMMMMAAMMMSMMMMMMMMAMMMLLLLMMMAAAAMMMMMMMMSMMMAMMMMMMMMMTT	MMMMMMMMMAAMMMSMMMMMMMMMMMMLLLLMMBMMMBBMMMMMMMSMMMAMMMMMMMMMTT	22-bulge introduced
hsa-mir-217	hsa-miR-217-5p	-	rs1177184290	A	G	Mature	uACUGCAUCAGGAACUGAUUGGAUAAGAAUCAGUCACCAUCAGUUCCUAAUGCAUUGCCU	cACUGCAUCAGGAACUGAUUGGAUAAGAAUCAGUCACCAUCAGUUCCUAAUGCAUUGCCU	FFFMMMMMSMMMMMMMMMMSMMMMLLLLLLLLMMMBMSMMMMMMMMMMSMMMMMTTTTTT	MMSMMMMMSMMMMMMMMMMSMMMMLLLLLLLLMMMBMSMMMMMMMMMMSMMMMMSMMTTT	22-bulge introduced
hsa-mir-223		+	rs34952329	T	TC	pre-miRNA	CGUGUAUUUGACAAGCUGAGUUGGACACuCCAUGUGGUAGAGUGUCAGUUUGUCAAAUACCCCAA	CGUGUAUUUGACAAGCUGAGUUGGACACucCCAUGUGGUAGAGUGUCAGUUUGUCAAAUACCCCAA	FFFMMMMMMMMMMMMMMBBBBBBMMMMMMMLLLLLLLLLMMMMMMMMMMMMMMMMMMMMMTTTTT	FFFMMMMMMMMMMMMMMBBBBBBMMMMMMMMMLLLLMMBBMMMMMMMMMMMMMMMMMMMMMTTTTT	22-bulge introduced
hsa-mir-27b		+	rs1037095228	C	T	pre-miRNA	AGAGCUUAGCUGAUUGGUGAACAGUGAUUGGUUUcCGCUUUGUUCACAGUGGCUAAGUUCUGC	AGAGCUUAGCUGAUUGGUGAACAGUGAUUGGUUUuCGCUUUGUUCACAGUGGCUAAGUUCUGC	MMMMMMMMMMMBMMMMBMMMMMMMAAAAMMMLLLMMMAAMMMMMMMMMMMMMMMMMMMMMMTT	MMMMMMMMMMMBMMMMBMMMMMMMMMMLLLLLLLMMMMBBMMMMMMMMMMMMMMMMMMMMMTT	22-bulge introduced
hsa-mir-301a	hsa-miR-301a-3p	-	COSN26508318	C	A	Mature	GCUCUGACUUUAUUGCACUACUGUACUUUACAGCUAGCAGUGCAAUAGUAUUGUCAAAgC	GCUCUGACUUUAUUGCACUACUGUACUUUACAGCUAGCAGUGCAAUAGUAUUGUCAAAuC	MMMSMMMMAMMMMMMMMMMSMMMMLLLLLLLLMMBMMSMMMMMMMMMMAAAAMMMMSMMM	FFFFMMMMAMMMMMMMMMMSMMMMLLLLLLLLMMBMMSMMMMMMMMMMAAAAMMMMTTTT	22-bulge introduced
hsa-mir-30b		-	rs758082136	A	G	pre-miRNA	UGUAAACAUCCUACACUCAGCUGUAAUACAUGGAuUGGCUGGGAGGUGGAUGUUUACUUC	UGUAAACAUCCUACACUCAGCUGUAAUACAUGGAcUGGCUGGGAGGUGGAUGUUUACUUC	FMMMMMMMMMMBMMAMMMMMMMMLLLLLLLLLLLLMMMMMMMMAAMMMMMMMMMMMMTTT	FMMMMMMMMMMBMMAMMMMMMMMMLLLLLLLLLMMBMMMMMMMAAMMMMMMMMMMMMTTT	22-bulge introduced
hsa-mir-3138	hsa-miR-3138	-	rs1045061166	C	T	Seed	ACUUCCCCCACCUCACUGCCCGGGUGCCCACAAGACUGUgGACAGUGAGGUAGAGGGAGUGC	ACUUCCCCCACCUCACUGCCCGGGUGCCCACAAGACUGUaGACAGUGAGGUAGAGGGAGUGC	MMMMMMSMSMMMMMMMMMMMMMMLLLLLLLLLLLLMMMBMMBMMMMMMMMMSMSMMMMMMTT	MMMMMMSMSMMMMMMMMMMSSSMMMLLLLLLLLLMMMSSSMBMMMMMMMMMSMSMMMMMMTT	22-bulge deleted
hsa-mir-3138	hsa-miR-3138	-	rs1371022283	C	G	Mature	ACUUCCCCCACCUCACUGCCCGGGUGCCCACAAGACUGUGGACAgUGAGGUAGAGGGAGUGC	ACUUCCCCCACCUCACUGCCCGGGUGCCCACAAGACUGUGGACAcUGAGGUAGAGGGAGUGC	MMMMMMSMSMMMMMMMMMMMMMMLLLLLLLLLLLLMMMBMMBMMMMMMMMMSMSMMMMMMTT	FFFFFFFFMMMMMMSMMMMMSSMMMMSMMMMMLLLLMMMMMSMMMMSSMMMMMSMMMBMMMT	22-bulge deleted
hsa-mir-3138		-	rs1043871543	C	T	pre-miRNA	ACUUCCCCCACCUCACUGCCCGgGUGCCCACAAGACUGUGGACAGUGAGGUAGAGGGAGUGC	ACUUCCCCCACCUCACUGCCCGaGUGCCCACAAGACUGUGGACAGUGAGGUAGAGGGAGUGC	MMMMMMSMSMMMMMMMMMMMMMMLLLLLLLLLLLLMMMBMMBMMMMMMMMMSMSMMMMMMTT	MMMMMMSMSMMMMMMMMMMMSSMMMLLLLLLLLLMMMSSMMBMMMMMMMMMSMSMMMMMMTT	22-bulge deleted
hsa-mir-3138		-	rs1199272610	A	G	pre-miRNA	ACuUCCCCCACCUCACUGCCCGGGUGCCCACAAGACUGUGGACAGUGAGGUAGAGGGAGUGC	ACcUCCCCCACCUCACUGCCCGGGUGCCCACAAGACUGUGGACAGUGAGGUAGAGGGAGUGC	MMMMMMSMSMMMMMMMMMMMMMMLLLLLLLLLLLLMMMBMMBMMMMMMMMMSMSMMMMMMTT	FFMMMMMMSMMMMMMMMMMMMMMLLLLLLLLLLLLMMMBMMBMMMMMMMMMSMBMMMMMTTT	22-bulge deleted
hsa-mir-3138		-	rs1202635205	G	C	pre-miRNA	ACUUCCCCCACCUCACUGCcCGGGUGCCCACAAGACUGUGGACAGUGAGGUAGAGGGAGUGC	ACUUCCCCCACCUCACUGCgCGGGUGCCCACAAGACUGUGGACAGUGAGGUAGAGGGAGUGC	MMMMMMSMSMMMMMMMMMMMMMMLLLLLLLLLLLLMMMBMMBMMMMMMMMMSMSMMMMMMTT	MMMMMMSMSMMMMMMMMMUMMLLLLMMMMMMMLLLLMMMMMUMMMMMMMMMSMSMMMMMMTT	22-bulge deleted
hsa-mir-3138		-	rs1282587076	G	C	pre-miRNA	ACUUCCCCCACCUCACUGCCCGGGUGCCCACAAGAcUGUGGACAGUGAGGUAGAGGGAGUGC	ACUUCCCCCACCUCACUGCCCGGGUGCCCACAAGAgUGUGGACAGUGAGGUAGAGGGAGUGC	MMMMMMSMSMMMMMMMMMMMMMMLLLLLLLLLLLLMMMBMMBMMMMMMMMMSMSMMMMMMTT	MMMMMMSMSMMMMMMMMMSMMMSMSSMLLLLLLMSSMSMMMSMMMMMMMMMSMSMMMMMMTT	22-bulge deleted
hsa-mir-3138		-	rs904827837	C	G	pre-miRNA	ACUUCCCCCACCUCACUGCCCGGGUGCCCACAAgACUGUGGACAGUGAGGUAGAGGGAGUGC	ACUUCCCCCACCUCACUGCCCGGGUGCCCACAAcACUGUGGACAGUGAGGUAGAGGGAGUGC	MMMMMMSMSMMMMMMMMMMMMMMLLLLLLLLLLLLMMMBMMBMMMMMMMMMSMSMMMMMMTT	MMMMMMSMSMMMMMMMMMMMSSMMMMLLLLLLLMMMMSSMMBMMMMMMMMMSMSMMMMMMTT	22-bulge deleted
hsa-mir-3187	hsa-miR-3187-5p	+	rs995261918	G	A	Mature	CCUGGGCAGCGUGUGGCUGAAGgUCACCAUGUUCUCCUUGGCCAUGGGGCUGCGCGGGGC	CCUGGGCAGCGUGUGGCUGAAGaUCACCAUGUUCUCCUUGGCCAUGGGGCUGCGCGGGGC	MMMMSMMMMMAMMMMMMMBMMMMLLLLLLLLLLLLMMMMMMMMMMMAAMMMMMSMMMMTT	MMMMSMMMMMAMMMMMMMMMMMMSMMLLLMMSMMMBBMMMMMMMMMAAMMMMMSMMMMTT	22-bulge introduced
hsa-mir-325	hsa-miR-325	-	rs1556960346	C	T	Seed	CCUAGUAgGUGUCCAGUAAGUGUUUGUGACAUAAUUUGUUUAUUGAGGACCUCCUAUCAA	CCUAGUAaGUGUCCAGUAAGUGUUUGUGACAUAAUUUGUUUAUUGAGGACCUCCUAUCAA	FFMMMSMMMMSMSMMMMMMMMMMMLLLMMMMMBBBBBBBMMMMMMSMSMMMMSMMMTTTT	MMMMMMMMMMMMMMMMLLLLLLLMMMBMMMMMBBBBBBBMMMMMBMMMTTTTTTTTTTTT	22-bulge introduced
hsa-mir-325	hsa-miR-325	-	rs782753577	C	T	Mature	CCUAGUAGgUGUCCAGUAAGUGUUUGUGACAUAAUUUGUUUAUUGAGGACCUCCUAUCAA	CCUAGUAGaUGUCCAGUAAGUGUUUGUGACAUAAUUUGUUUAUUGAGGACCUCCUAUCAA	FFMMMSMMMMSMSMMMMMMMMMMMLLLMMMMMBBBBBBBMMMMMMSMSMMMMSMMMTTTT	MMMMMMMMMMMMMMMMLLLLLLLMMMBMMMMBBBBBBBMMMMMMBMMMTTTTTTTTTTTT	22-bulge introduced
hsa-mir-326		-	rs954301126	C	A	pre-miRNA	GGAGGCAGGGCCUUUGUGAAGGCGGGUGGUGCUCAgAUCGCCUCUGGGCCCUUCCUCCAG	GGAGGCAGGGCCUUUGUGAAGGCGGGUGGUGCUCAuAUCGCCUCUGGGCCCUUCCUCCAG	MMMMMSMMMMMMMAAAAAAMMMMMMAMMLLLLLMMAAMMMMMMAAMMMMMMMSMMMMMTT	MMMMMSMMMMMMMAAAAAAMMMMMMMMMLLLLLMMMBMMMMMMAAMMMMMMMSMMMMMTT	22-bulge introduced
hsa-mir-329-2	hsa-miR-329-5p	+	COSN2377165	C	G	Mature	AGAGGUUUUCUGGGUUUCUGUUUcUUUAUUGAGGACGAAACACACCUGGUUAACCUCUUU	AGAGGUUUUCUGGGUUUCUGUUUgUUUAUUGAGGACGAAACACACCUGGUUAACCUCUUU	MMMMMMMSSMMMMMMAAAMMMMMMSMMLLLLLLMMSMMMMMMAMMMMMMSSMMMMMMMTT	MMMMMMMSSMMMMMMAAAMMMMMMMMMLLLLLMMMMBMMMMMAMMMMMMSSMMMMMMMTT	22-bulge introduced
hsa-mir-32	hsa-miR-32-5p	-	rs770616618	A	C	Mature	uAUUGCACAUUACUAAGUUGCAUGUUGUCACGGCCUCAAUGCAAUUUAGUGUGUGUGAUAUU	gAUUGCACAUUACUAAGUUGCAUGUUGUCACGGCCUCAAUGCAAUUUAGUGUGUGUGAUAUU	MMMMMMMMMMBMMMMMMMMMMMMMSSMMLLLLMMSSMBMMMMMMMMMMMMMMMMMMMMMMTT	FMMMMMMMMMBMMMMMMMMMMMMMSSMMLLLLMMSSMBMMMMMMMMMMMMMMMMMMMMMTTT	22-bulge introduced
hsa-mir-335		+	rs1554436914	C	T	pre-miRNA	UCAAGAGCAAUAACGAAAAAUGUUUGUCAUAAACcGUUUUUCAUUAUUGCUCCUGACC	UCAAGAGCAAUAACGAAAAAUGUUUGUCAUAAACuGUUUUUCAUUAUUGCUCCUGACC	MMMSMMMMMMMMMSMMMMMMMMSMMLLLLLLMMSMMMMMMMMSMMMMMMMMMSMMMTT	MMMSMMMMMMMMMSMMMMMMMMMMMMLLLMMMMMBMMMMMMMSMMMMMMMMMSMMMTT	22-bulge introduced
hsa-mir-337		+	rs1237223105	C	T	pre-miRNA	GAACGGCUUCAUACAGGAGUUGAUGCACAGUUAUCcAGCUCCUAUAUGAUGCCUUUCUUC	GAACGGCUUCAUACAGGAGUUGAUGCACAGUUAUCuAGCUCCUAUAUGAUGCCUUUCUUC	MMMSMMMSMMMMMSMMMMMMMMMMMLLLLLLMMMBMMMMMMMMSMMMMMSMMMSMMMTTT	MMMSMMMSMMMMMSMMMMMMMMMMMLLLLLLMMMMBMMMMMMMSMMMMMSMMMSMMMTTT	22-bulge introduced
hsa-mir-33b		-	rs1219101129	C	G	pre-miRNA	GUGCAUUGCUGUUGCAUUGCACGUgUGUGAGGCGGGUGCAGUGCCUCGGCAGUGCAGCC	GUGCAUUGCUGUUGCAUUGCACGUcUGUGAGGCGGGUGCAGUGCCUCGGCAGUGCAGCC	FMMMMMMMMMMSSMMMMMMMMMSMMMLLLLLMMMSMMMMMMMMMSSMMMMMMMMMMTTT	FMMMMMMMMMMSSMMMMMMMMMMMMMLLLMMMMBBMMMMMMMMMSSMMMMMMMMMMTTT	22-bulge introduced
hsa-mir-376a-1	hsa-miR-376a-5p	+	rs1234470678	G	T	Mature	GUAGAUUCUCCUUCUAUGAgUACAUUAUUUAUGAUUAAUCAUAGAGGAAAAUCCACGU	GUAGAUUCUCCUUCUAUGAuUACAUUAUUUAUGAUUAAUCAUAGAGGAAAAUCCACGU	MMSMMMMSMMMMBMMMMMMAAAMMMLLLLLMMMAAAAAMMMMMMMMMMSMMMMSMMTT	MMSMMMMSMMMMBMMMMMMMMMMMMLLLLLMMMBBMMMMMMMMMMMMMSMMMMSMMTT	22-bulge introduced
hsa-mir-376a-2	hsa-miR-376a-3p	+	rs199733044	C	T	Mature	GUAGAUUUUCCUUCUAUGGUUACGUGUUUGAUGGUUAAUCAUAGAGGAAAAUCCAcGU	GUAGAUUUUCCUUCUAUGGUUACGUGUUUGAUGGUUAAUCAUAGAGGAAAAUCCAuGU	MMSMMMMMMMMMBMMMMMMMMMMMMLLLLLMMMBBMMMMMMMMMMMMMMMMMMSMMTT	FFFMMMMMMMMMBMMMMMMMMMMMMLLLLLMMMBBMMMMMMMMMMMMMMMMMMTTTTT	22-bulge deleted
hsa-mir-376a-2		+	rs1289869742	T	A	pre-miRNA	GUAGAUUUUCCUUCUAUGGUuACGUGUUUGAUGGUUAAUCAUAGAGGAAAAUCCACGU	GUAGAUUUUCCUUCUAUGGUaACGUGUUUGAUGGUUAAUCAUAGAGGAAAAUCCACGU	MMSMMMMMMMMMBMMMMMMMMMMMMLLLLLMMMBBMMMMMMMMMMMMMMMMMMSMMTT	MMSMMMMMMMMMBMMMMMMMMMMLLLLLLLLLLMMMBMMMMMMMMMMMMMMMMSMMTT	22-bulge deleted
hsa-mir-376a-2		+	rs371534322	C	T	pre-miRNA	GUAGAUUUUCCUUCUAUGGUUAcGUGUUUGAUGGUUAAUCAUAGAGGAAAAUCCACGU	GUAGAUUUUCCUUCUAUGGUUAuGUGUUUGAUGGUUAAUCAUAGAGGAAAAUCCACGU	MMSMMMMMMMMMBMMMMMMMMMMMMLLLLLMMMBBMMMMMMMMMMMMMMMMMMSMMTT	MMSMMMMMMMMMBMMMMMMMMMLLLLLLLLLLLLLMMMMMMMMMMMMMMMMMMSMMTT	22-bulge deleted
hsa-mir-376a-2		+	rs376642837	A	T	pre-miRNA	GUAGAUUUUCCUUCUAUGGUUaCGUGUUUGAUGGUUAAUCAUAGAGGAAAAUCCACGU	GUAGAUUUUCCUUCUAUGGUUuCGUGUUUGAUGGUUAAUCAUAGAGGAAAAUCCACGU	MMSMMMMMMMMMBMMMMMMMMMMMMLLLLLMMMBBMMMMMMMMMMMMMMMMMMSMMTT	MMSMMMMMMMMMBMMMMMMMMMMMMLLLLLMMMMBBMMMMMMMMMMMMMMMMMSMMTT	22-bulge deleted
hsa-mir-376a-2		+	rs780190178	T	A	pre-miRNA	GUAGAUUUUCCUUCUAUGGUUACGUGUUUGAUGGUuAAUCAUAGAGGAAAAUCCACGU	GUAGAUUUUCCUUCUAUGGUUACGUGUUUGAUGGUaAAUCAUAGAGGAAAAUCCACGU	MMSMMMMMMMMMBMMMMMMMMMMMMLLLLLMMMBBMMMMMMMMMMMMMMMMMMSMMTT	MMSMMMMMMMMMBMMMMMMMMMMLLLLLLLLLLMMBMMMMMMMMMMMMMMMMMSMMTT	22-bulge deleted
hsa-mir-376b	hsa-miR-376b-5p	+	rs1338679095	T	G	Mature	GUGGAUAUUCCUUCUAUGuUUACGUGAUUCCUGGUUAAUCAUAGAGGAAAAUCCAUGU	GUGGAUAUUCCUUCUAUGgUUACGUGAUUCCUGGUUAAUCAUAGAGGAAAAUCCAUGU	MMMMMMSMMMMMBMMMMMAAAMMLLLLLLLLLLMMAAAAMMMMMMMMMMSMMMMMMTT	MMMMMMSMMMMMBMMMMMMMMMMLLLLLLLLLLMBMMMMMMMMMMMMMMSMMMMMMTT	22-bulge introduced
hsa-mir-376b		+	rs1465507961	C	A	pre-miRNA	GUGGAUAUUCCUUCUAUGUUUACGUGAUUCcUGGUUAAUCAUAGAGGAAAAUCCAUGU	GUGGAUAUUCCUUCUAUGUUUACGUGAUUCaUGGUUAAUCAUAGAGGAAAAUCCAUGU	MMMMMMSMMMMMBMMMMMAAAMMLLLLLLLLLLMMAAAAMMMMMMMMMMSMMMMMMTT	MMMMMMSMMMMMBMMMMMSMMMMMMMLLLMMMMBBMMMSMMMMMMMMMMSMMMMMMTT	22-bulge introduced
hsa-mir-376c		+	rs760353743	G	C	pre-miRNA	GUGGAUAUUCCUUCUAUGUUUAUGUUAUUUAUgGUUAAACAUAGAGGAAAUUCCACGU	GUGGAUAUUCCUUCUAUGUUUAUGUUAUUUAUcGUUAAACAUAGAGGAAAUUCCACGU	MMMMMSSMMMMMBMMMMMMMMMLLLLLLLLLLLLLMMMMMMMMMMMMMMSSMMMMMTT	MMMMMSSMMMMMBMMMMMMMMMMMLLLLLLLLMMBMMMMMMMMMMMMMMSSMMMMMTT	22-bulge introduced
hsa-mir-379	hsa-miR-379-5p	+	rs1316049475	T	C	Mature	uGGUAGACUAUGGAACGUAGGCGUUAUGAUUUCUGACCUAUGUAACAUGGUCCACUAAC	cGGUAGACUAUGGAACGUAGGCGUUAUGAUUUCUGACCUAUGUAACAUGGUCCACUAAC	MMMMSMMMMMMMSSMMMMMMMMMLLLLLLLLLLMMBMMMMMMMSSMMMMMMMSMMMMTT	FMMMSMMMMMMMSSMMMMMMMMMLLLLLLLLLLMMBMMMMMMMSSMMMMMMMSMMMTTT	22-bulge deleted
hsa-mir-379	hsa-miR-379-5p	+	rs750490770	G	A	Mature	UGGUAGACUAUGGAACGUAGgCGUUAUGAUUUCUGACCUAUGUAACAUGGUCCACUAAC	UGGUAGACUAUGGAACGUAGaCGUUAUGAUUUCUGACCUAUGUAACAUGGUCCACUAAC	MMMMSMMMMMMMSSMMMMMMMMMLLLLLLLLLLMMBMMMMMMMSSMMMMMMMSMMMMTT	MMMMSMMMMMMMSSMMMMMMBBMMMMLLLLLLLMMMMMMMMMMSSMMMMMMMSMMMMTT	22-bulge deleted
hsa-mir-379	hsa-miR-379-5p	+	rs775428399	G	A	Seed	UGgUAGACUAUGGAACGUAGGCGUUAUGAUUUCUGACCUAUGUAACAUGGUCCACUAAC	UGaUAGACUAUGGAACGUAGGCGUUAUGAUUUCUGACCUAUGUAACAUGGUCCACUAAC	MMMMSMMMMMMMSSMMMMMMMMMLLLLLLLLLLMMBMMMMMMMSSMMMMMMMSMMMMTT	FFFFFMMMMMMMSSMMMMMMMMMLLLLLLLLLLMMBMMMMMMMSSMMMMMMMTTTTTTT	22-bulge deleted
hsa-mir-379		+	rs960444065	C	T	pre-miRNA	UGGUAGACUAUGGAACGUAGGcGUUAUGAUUUCUGACCUAUGUAACAUGGUCCACUAAC	UGGUAGACUAUGGAACGUAGGuGUUAUGAUUUCUGACCUAUGUAACAUGGUCCACUAAC	MMMMSMMMMMMMSSMMMMMMMMMLLLLLLLLLLMMBMMMMMMMSSMMMMMMMSMMMMTT	MMMMSMMMMMMMSSMMMMMMMMLLLLLLLLLLLLLMMMMMMMMSSMMMMMMMSMMMMTT	22-bulge deleted
hsa-mir-379		+	COSN26984517	C	T	pre-miRNA	UGGUAGACUAUGGAACGUAGGcGUUAUGAUUUCUGACCUAUGUAACAUGGUCCACUAAC	UGGUAGACUAUGGAACGUAGGuGUUAUGAUUUCUGACCUAUGUAACAUGGUCCACUAAC	MMMMSMMMMMMMSSMMMMMMMMMLLLLLLLLLLMMBMMMMMMMSSMMMMMMMSMMMMTT	MMMMSMMMMMMMSSMMMMMMMMLLLLLLLLLLLLLMMMMMMMMSSMMMMMMMSMMMMTT	22-bulge deleted
hsa-mir-410	hsa-miR-410-3p	+	rs754190835	AAT	A	Seed	AGGUUGUCUGUGAUGAGUUCGCUUUUAUUAAUGACGaauAUAACACAGAUGGCCUGU	AGGUUGUCUGUGAUGAGUUCGCUUUUAUUAAUGACGaAUAACACAGAUGGCCUGU	MMMMMMMMMMMMSMMSMMMMMMLLLLLLLLLLMBMMMMMSMMSMMMMMMMMMMMMTT	MMMMMMMMMMMMAAAAMMMMMMLLLLLLLLLLMBMMMMMAAMMMMMMMMMMMMTT	22-bulge deleted
hsa-mir-410	hsa-miR-410-5p	+	rs1029593356	G	A	Mature	AGGUUGUCUGUGAUGAGUUCgCUUUUAUUAAUGACGAAUAUAACACAGAUGGCCUGU	AGGUUGUCUGUGAUGAGUUCaCUUUUAUUAAUGACGAAUAUAACACAGAUGGCCUGU	MMMMMMMMMMMMSMMSMMMMMMLLLLLLLLLLMBMMMMMSMMSMMMMMMMMMMMMTT	MMMMMMMMMMMMSMMSMMMMLLLLLLLLLLLLLLLMMMMSMMSMMMMMMMMMMMMTT	22-bulge deleted
hsa-mir-410		+	rs762081240	T	C	pre-miRNA	AGGUUGUCUGUGAUGAGUUCGCUUUuAUUAAUGACGAAUAUAACACAGAUGGCCUGU	AGGUUGUCUGUGAUGAGUUCGCUUUcAUUAAUGACGAAUAUAACACAGAUGGCCUGU	MMMMMMMMMMMMSMMSMMMMMMLLLLLLLLLLMBMMMMMSMMSMMMMMMMMMMMMTT	MMMMMMMMMMMMSMMSMMMMMBBBMMMLLLLMMMMMMMMSMMSMMMMMMMMMMMMTT	22-bulge deleted
hsa-mir-410		+	rs774692997	C	T	pre-miRNA	AGGUUGUCUGUGAUGAGUUCGcUUUUAUUAAUGACGAAUAUAACACAGAUGGCCUGU	AGGUUGUCUGUGAUGAGUUCGuUUUUAUUAAUGACGAAUAUAACACAGAUGGCCUGU	MMMMMMMMMMMMSMMSMMMMMMLLLLLLLLLLMBMMMMMSMMSMMMMMMMMMMMMTT	MMMMMMMMMMMMSMMSMMMMMMMLLLLLLLLLMMMMMMMSMMSMMMMMMMMMMMMTT	22-bulge deleted
hsa-mir-410	hsa-miR-410-5p	+	COSN1080974	G	A	Mature	AGGUUGUCUGUGAUGAGUUCgCUUUUAUUAAUGACGAAUAUAACACAGAUGGCCUGU	AGGUUGUCUGUGAUGAGUUCaCUUUUAUUAAUGACGAAUAUAACACAGAUGGCCUGU	MMMMMMMMMMMMSMMSMMMMMMLLLLLLLLLLMBMMMMMSMMSMMMMMMMMMMMMTT	MMMMMMMMMMMMSMMSMMMMLLLLLLLLLLLLLLLMMMMSMMSMMMMMMMMMMMMTT	22-bulge deleted
hsa-mir-411	hsa-miR-411-3p	+	rs368977912	T	G	Mature	UAGUAGACCGUAUAGCGUACGCUUUAUCUGUGACGUAUGUAACACGGUCCACuAAC	UAGUAGACCGUAUAGCGUACGCUUUAUCUGUGACGUAUGUAACACGGUCCACgAAC	MMMMSMMMMMMSSSMMMMMMMMLLLLLLLLLMBMMMMMMMSSSMMMMMMSMMMMTT	FFMMSMMMMMMSSSMMMMMMMMLLLLLLLLLMBMMMMMMMSSSMMMMMMSMMTTTT	22-bulge deleted
hsa-mir-411	hsa-miR-411-5p	+	rs567582018	T	C	Mature	uAGUAGACCGUAUAGCGUACGCUUUAUCUGUGACGUAUGUAACACGGUCCACUAAC	cAGUAGACCGUAUAGCGUACGCUUUAUCUGUGACGUAUGUAACACGGUCCACUAAC	MMMMSMMMMMMSSSMMMMMMMMLLLLLLLLLMBMMMMMMMSSSMMMMMMSMMMMTT	FMMMSMMMMMMSSSMMMMMMMMLLLLLLLLLMBMMMMMMMSSSMMMMMMSMMMTTT	22-bulge deleted
hsa-mir-411		+	rs376602202	C	A	pre-miRNA	UAGUAGACCGUAUAGCGUACGCUUUAUCUGUGAcGUAUGUAACACGGUCCACUAAC	UAGUAGACCGUAUAGCGUACGCUUUAUCUGUGAaGUAUGUAACACGGUCCACUAAC	MMMMSMMMMMMSSSMMMMMMMMLLLLLLLLLMBMMMMMMMSSSMMMMMMSMMMMTT	MMMMSMMMMMMSSSMMMMMMLLLLLLLLLLLLLLMMMMMMSSSMMMMMMSMMMMTT	22-bulge deleted
hsa-mir-411		+	rs768285443	G	A	pre-miRNA	UAGUAGACCGUAUAGCGUACGCUUUAUCUGUGACgUAUGUAACACGGUCCACUAAC	UAGUAGACCGUAUAGCGUACGCUUUAUCUGUGACaUAUGUAACACGGUCCACUAAC	MMMMSMMMMMMSSSMMMMMMMMLLLLLLLLLMBMMMMMMMSSSMMMMMMSMMMMTT	MMMMSMMMMMMSSSMMMMMMMMLLLLLLLMMMBBBMMMMMSSSMMMMMMSMMMMTT	22-bulge deleted
hsa-mir-411	hsa-miR-411-5p	+	COSN24410137	A	T	Mature	UAGUAGACCGUAUAGCGUaCGCUUUAUCUGUGACGUAUGUAACACGGUCCACUAAC	UAGUAGACCGUAUAGCGUuCGCUUUAUCUGUGACGUAUGUAACACGGUCCACUAAC	MMMMSMMMMMMSSSMMMMMMMMLLLLLLLLLMBMMMMMMMSSSMMMMMMSMMMMTT	MMMMSMMMMMMMMMMMMMBMMMLLLLLLLMMMMMMMBMMMBBBMMMMMMSMMMMTT	22-bulge deleted
hsa-mir-411	hsa-miR-411-5p	+	COSN26984528	G	A	Mature	UAGUAGACCGUAUAGCGUACgCUUUAUCUGUGACGUAUGUAACACGGUCCACUAAC	UAGUAGACCGUAUAGCGUACaCUUUAUCUGUGACGUAUGUAACACGGUCCACUAAC	MMMMSMMMMMMSSSMMMMMMMMLLLLLLLLLMBMMMMMMMSSSMMMMMMSMMMMTT	MMMMSMMMMMMMMMMMMMBMMMLLLLLLLMMMMMMMBMMMBBBMMMMMMSMMMMTT	22-bulge deleted
hsa-mir-433	hsa-miR-433-5p	+	rs1261492272	T	G	Mature	UACGGUGAGCCUGUCAUUAuUCAGAGAGGCUAGAUCCUCUGUGUUGAGAAGGAUCAUGAUGGGCUCCUCGGUGU	UACGGUGAGCCUGUCAUUAgUCAGAGAGGCUAGAUCCUCUGUGUUGAGAAGGAUCAUGAUGGGCUCCUCGGUGU	FFMMMSMMMMMMMMMMMSMMMMMSMMMMMLLLLLLMMMMMSMMBBBBBBBBMMMSMMMMMMMMMMMSMMMTTTT	FFMMMSMMMMMMMMMMMMMMMMLLLLLMMMMMMMMMMMMMLLLLLLMMBMMMMMMMMMMMMMMMMMSMMMTTTT	22-bulge introduced
hsa-mir-433	hsa-miR-433-5p	+	rs1418504839	CATT	C	Mature	UACGGUGAGCCUGUcauuAUUCAGAGAGGCUAGAUCCUCUGUGUUGAGAAGGAUCAUGAUGGGCUCCUCGGUGU	UACGGUGAGCCUGUcAUUCAGAGAGGCUAGAUCCUCUGUGUUGAGAAGGAUCAUGAUGGGCUCCUCGGUGU	FFMMMSMMMMMMMMMMMSMMMMMSMMMMMLLLLLLMMMMMSMMBBBBBBBBMMMSMMMMMMMMMMMSMMMTTTT	FFMMMSMMMMMMMMMMMBBBBBBBBBBBBMMMMMMMMLLLLLLMMBMMMMMMMMMMMMMMMMMSMMMTTTT	22-bulge introduced
hsa-mir-433		+	rs1386728027	G	A	pre-miRNA	UACGGUGAGCCUGUCAUUAUUCAgAGAGGCUAGAUCCUCUGUGUUGAGAAGGAUCAUGAUGGGCUCCUCGGUGU	UACGGUGAGCCUGUCAUUAUUCAaAGAGGCUAGAUCCUCUGUGUUGAGAAGGAUCAUGAUGGGCUCCUCGGUGU	FFMMMSMMMMMMMMMMMSMMMMMSMMMMMLLLLLLMMMMMSMMBBBBBBBBMMMSMMMMMMMMMMMSMMMTTTT	FFMMMSMMMMMMMMMMMBBBBBBBBBBBBBBBMMMMMMMMLLLLLLMMBMMMMMMMMMMMMMMMMMSMMMTTTT	22-bulge introduced
hsa-mir-433		+	rs539934770	T	A	pre-miRNA	UACGGUGAGCCUGUCAUUAUUCAGAGAGGCUAGAUCCUCUGuGUUGAGAAGGAUCAUGAUGGGCUCCUCGGUGU	UACGGUGAGCCUGUCAUUAUUCAGAGAGGCUAGAUCCUCUGaGUUGAGAAGGAUCAUGAUGGGCUCCUCGGUGU	FFMMMSMMMMMMMMMMMSMMMMMSMMMMMLLLLLLMMMMMSMMBBBBBBBBMMMSMMMMMMMMMMMSMMMTTTT	FFMMMSMMMMMMMMMMMBBBBBBBBBBBBBBBMMMMMMMMLLLLLLMMBMMMMMMMMMMMMMMMMMSMMMTTTT	22-bulge introduced
hsa-mir-449c		-	rs1049231271	A	C	pre-miRNA	AGGCAGUGUAUUGCUAGCGGCUGUuAAUGAUUUUAACAGUUGCUAGUUGCACUCCUCU	AGGCAGUGUAUUGCUAGCGGCUGUgAAUGAUUUUAACAGUUGCUAGUUGCACUCCUCU	MMMBMMMMMMBBMMMMMMMMMMMMMMMLLLLLMMMMMMMMMMMMMMMMMMMMMMMMTT	MMMBMMMMMMBBMMMMMMMMMMMMMMMLLLLMMMBMMMMMMMMMMMMMMMMMMMMMTT	22-bulge introduced
hsa-mir-4661		+	rs986725409	T	G	pre-miRNA	AACUAGCUCUGUGGAUCCUGACAGACAGCCuGAUAGACAGGAUCCACAGAGCUAGUCCA	AACUAGCUCUGUGGAUCCUGACAGACAGCCgGAUAGACAGGAUCCACAGAGCUAGUCCA	FMMMMMMMMMMMMMMMMMMMAMMMLLLLLMMMAAAAAMMMMMMMMMMMMMMMMMMMTTT	FMMMMMMMMMMMMMMMMMMMSMMSSMLLLLMSSMBMSMMMMMMMMMMMMMMMMMMMTTT	22-bulge introduced
hsa-mir-487a	hsa-miR-487a-5p	+	rs1287547644	G	A	Mature	GUGGUUAUCCCUGCUGUGUUCgCUUAAUUUAUGACGAAUCAUACAGGGACAUCCAGUU	GUGGUUAUCCCUGCUGUGUUCaCUUAAUUUAUGACGAAUCAUACAGGGACAUCCAGUU	FMMMSSSMMMMMMBMMMMMMMMMLLLLLLLLLMBMMMMBMMMMMMMMMMSSSMMMTTT	FMMMSSSMMMMMMBMMMMMMMLLLLLLLLLLLLLLMMMBMMMMMMMMMMSSSMMMTTT	22-bulge deleted
hsa-mir-487a	hsa-miR-487a-5p	+	rs1313641343	T	A	Seed	GuGGUUAUCCCUGCUGUGUUCGCUUAAUUUAUGACGAAUCAUACAGGGACAUCCAGUU	GaGGUUAUCCCUGCUGUGUUCGCUUAAUUUAUGACGAAUCAUACAGGGACAUCCAGUU	FMMMSSSMMMMMMBMMMMMMMMMLLLLLLLLLMBMMMMBMMMMMMMMMMSSSMMMTTT	FFMMSSSMMMMMMBMMMMMMMMMLLLLLLLLLMBMMMMBMMMMMMMMMMSSSMMTTTT	22-bulge deleted
hsa-mir-487a	hsa-miR-487a-5p	+	rs1313641343	T	C	Seed	GuGGUUAUCCCUGCUGUGUUCGCUUAAUUUAUGACGAAUCAUACAGGGACAUCCAGUU	GcGGUUAUCCCUGCUGUGUUCGCUUAAUUUAUGACGAAUCAUACAGGGACAUCCAGUU	FMMMSSSMMMMMMBMMMMMMMMMLLLLLLLLLMBMMMMBMMMMMMMMMMSSSMMMTTT	FFMMSSSMMMMMMBMMMMMMMMMLLLLLLLLLMBMMMMBMMMMMMMMMMSSSMMTTTT	22-bulge deleted
hsa-mir-487a	hsa-miR-487a-5p	+	rs747682325	C	A	Mature	GUGGUUAUCCCUGCUGUGUUcGCUUAAUUUAUGACGAAUCAUACAGGGACAUCCAGUU	GUGGUUAUCCCUGCUGUGUUaGCUUAAUUUAUGACGAAUCAUACAGGGACAUCCAGUU	FMMMSSSMMMMMMBMMMMMMMMMLLLLLLLLLMBMMMMBMMMMMMMMMMSSSMMMTTT	FMMMSSSMMMMMMBMMMMLLLLLLLLLLLLLLLLLLLLLMMMMMMMMMMSSSMMMTTT	22-bulge deleted
hsa-mir-487a		+	rs143972054	G	A	pre-miRNA	GUGGUUAUCCCUGCUGUGUUCGCUUAAUUUAUgACGAAUCAUACAGGGACAUCCAGUU	GUGGUUAUCCCUGCUGUGUUCGCUUAAUUUAUaACGAAUCAUACAGGGACAUCCAGUU	FMMMSSSMMMMMMBMMMMMMMMMLLLLLLLLLMBMMMMBMMMMMMMMMMSSSMMMTTT	FMMMSSSMMMMMMBMMMMMMMMBMMMLLLLLMMMMMMMBMMMMMMMMMMSSSMMMTTT	22-bulge deleted
hsa-mir-487a		+	rs1481955365	C	T	pre-miRNA	GUGGUUAUCCCUGCUGUGUUCGcUUAAUUUAUGACGAAUCAUACAGGGACAUCCAGUU	GUGGUUAUCCCUGCUGUGUUCGuUUAAUUUAUGACGAAUCAUACAGGGACAUCCAGUU	FMMMSSSMMMMMMBMMMMMMMMMLLLLLLLLLMBMMMMBMMMMMMMMMMSSSMMMTTT	FMMMSSSMMMMMMBMMMMMMMMMMLLLLLLLLMMMMMMBMMMMMMMMMMSSSMMMTTT	22-bulge deleted
hsa-mir-487a		+	rs200887501	C	A	pre-miRNA	GUGGUUAUCCCUGCUGUGUUCGCUUAAUUUAUGAcGAAUCAUACAGGGACAUCCAGUU	GUGGUUAUCCCUGCUGUGUUCGCUUAAUUUAUGAaGAAUCAUACAGGGACAUCCAGUU	FMMMSSSMMMMMMBMMMMMMMMMLLLLLLLLLMBMMMMBMMMMMMMMMMSSSMMMTTT	FMMMSSSMMMMMMBMMMMMMMLLLLLLLLLLLLLLMMMBMMMMMMMMMMSSSMMMTTT	22-bulge deleted
hsa-mir-487a		+	rs200887501	C	T	pre-miRNA	GUGGUUAUCCCUGCUGUGUUCGCUUAAUUUAUGAcGAAUCAUACAGGGACAUCCAGUU	GUGGUUAUCCCUGCUGUGUUCGCUUAAUUUAUGAuGAAUCAUACAGGGACAUCCAGUU	FMMMSSSMMMMMMBMMMMMMMMMLLLLLLLLLMBMMMMBMMMMMMMMMMSSSMMMTTT	FMMMSSSMMMMMMBMMMMMMMMBMMMLLLLLMMMMMMMBMMMMMMMMMMSSSMMMTTT	22-bulge deleted
hsa-mir-487a		+	rs367827498	G	A	pre-miRNA	GUGGUUAUCCCUGCUGUGUUCGCUUAAUUUAUGACgAAUCAUACAGGGACAUCCAGUU	GUGGUUAUCCCUGCUGUGUUCGCUUAAUUUAUGACaAAUCAUACAGGGACAUCCAGUU	FMMMSSSMMMMMMBMMMMMMMMMLLLLLLLLLMBMMMMBMMMMMMMMMMSSSMMMTTT	FMMMSSSMMMMMMBMMMMLLLLLLLLLLLLLLLLLLLLLMMMMMMMMMMSSSMMMTTT	22-bulge deleted
hsa-mir-487a		+	COSN18738428	C	T	pre-miRNA	GUGGUUAUCCCUGCUGUGUUCGCUUAAUUUAUGAcGAAUCAUACAGGGACAUCCAGUU	GUGGUUAUCCCUGCUGUGUUCGCUUAAUUUAUGAuGAAUCAUACAGGGACAUCCAGUU	FMMMSSSMMMMMMBMMMMMMMMMLLLLLLLLLMBMMMMBMMMMMMMMMMSSSMMMTTT	FMMMSSSMMMMMMBMMMMMMMMBMMMLLLLLMMMMMMMBMMMMMMMMMMSSSMMMTTT	22-bulge deleted
hsa-mir-490	hsa-miR-490-5p	+	rs1278559480	G	A	Mature	CCAUGGAUCUCCAGGUGGgUCAAGUUUAGAGAUGCACCAACCUGGAGGACUCCAUGCUGU	CCAUGGAUCUCCAGGUGGaUCAAGUUUAGAGAUGCACCAACCUGGAGGACUCCAUGCUGU	FMMMMMMMMMMMMMMMSMMMMMLLLLLLLLLLMMBMMMSMMMMMMMMMBBMMMMMMTTTT	FMMMMMMMMMMMMMMMMMMMMLLLLLLLLLMMMBBBMMBMMMMMMMMMBBMMMMMMTTTT	22-bulge deleted
hsa-mir-490		+	rs1264924159	T	C	pre-miRNA	CCAUGGAUCUCCAGGUGGGUCAAGUUUAGAGAuGCACCAACCUGGAGGACUCCAUGCUGU	CCAUGGAUCUCCAGGUGGGUCAAGUUUAGAGAcGCACCAACCUGGAGGACUCCAUGCUGU	FMMMMMMMMMMMMMMMSMMMMMLLLLLLLLLLMMBMMMSMMMMMMMMMBBMMMMMMTTTT	FMMMMMMMMMMMMMMMSMMMAAAMMMLLLLMMMAAMMMSMMMMMMMMMBBMMMMMMTTTT	22-bulge deleted
hsa-mir-490		+	COSN2378893	C	G	pre-miRNA	CCAUGGAUCUCCAGGUGGGUcAAGUUUAGAGAUGCACCAACCUGGAGGACUCCAUGCUGU	CCAUGGAUCUCCAGGUGGGUgAAGUUUAGAGAUGCACCAACCUGGAGGACUCCAUGCUGU	FMMMMMMMMMMMMMMMSMMMMMLLLLLLLLLLMMBMMMSMMMMMMMMMBBMMMMMMTTTT	FMMMMMMMMMMMMMMMSMMMMAAMMMLLLLMMMAMMMMSMMMMMMMMMBBMMMMMMTTTT	22-bulge deleted
hsa-mir-490		+	COSN26970712	G	A	pre-miRNA	CCAUGGAUCUCCAGGUGGGUCAAGUUUAGAGAUgCACCAACCUGGAGGACUCCAUGCUGU	CCAUGGAUCUCCAGGUGGGUCAAGUUUAGAGAUaCACCAACCUGGAGGACUCCAUGCUGU	FMMMMMMMMMMMMMMMSMMMMMLLLLLLLLLLMMBMMMSMMMMMMMMMBBMMMMMMTTTT	FMMMMMMMMMMMMMMMSMMMBBBMMLLLLLLLLMMMMMSMMMMMMMMMBBMMMMMMTTTT	22-bulge deleted
hsa-mir-495	hsa-miR-495-3p	+	rs1283374729	C	A	Mature	GAAGUUGCCCAUGUUAUUUUCGCUUUAUAUGUGACGAAACAAACAUGGUGCACUUcUU	GAAGUUGCCCAUGUUAUUUUCGCUUUAUAUGUGACGAAACAAACAUGGUGCACUUaUU	MMMMMBMMMMMMMMMSSMMMMMMLLLLLLLLLMBMMMMMSSMMMMMMMBMMMMMMMTT	FMMMMBMMMMMMMMMSSMMMMMMLLLLLLLLLMBMMMMMSSMMMMMMMBMMMMMMTTT	22-bulge introduced
hsa-mir-495	hsa-miR-495-5p	+	rs367575239	G	A	Mature	GAAGUUGCCCAUGUUAUUUUCgCUUUAUAUGUGACGAAACAAACAUGGUGCACUUCUU	GAAGUUGCCCAUGUUAUUUUCaCUUUAUAUGUGACGAAACAAACAUGGUGCACUUCUU	MMMMMBMMMMMMMMMSSMMMMMMLLLLLLLLLMBMMMMMSSMMMMMMMBMMMMMMMTT	MMMMMBMMMMMMMMMAMMMMMMMLLLLLLLMMMMBMMMAAAMMMMMMMBMMMMMMMTT	22-bulge introduced
hsa-mir-495		+	rs201464875	C	T	pre-miRNA	GAAGUUGCCCAUGUUAUUUUCGCUUUAUAUGUGAcGAAACAAACAUGGUGCACUUCUU	GAAGUUGCCCAUGUUAUUUUCGCUUUAUAUGUGAuGAAACAAACAUGGUGCACUUCUU	MMMMMBMMMMMMMMMSSMMMMMMLLLLLLLLLMBMMMMMSSMMMMMMMBMMMMMMMTT	MMMMMBMMMMMMMMMAMMMMMMMLLLLLLLMMMMBMMMAAAMMMMMMMBMMMMMMMTT	22-bulge introduced
hsa-mir-495		+	rs775033334	G	A	pre-miRNA	GAAGUUGCCCAUGUUAUUUUCGCUUUAUAUGUGACgAAACAAACAUGGUGCACUUCUU	GAAGUUGCCCAUGUUAUUUUCGCUUUAUAUGUGACaAAACAAACAUGGUGCACUUCUU	MMMMMBMMMMMMMMMSSMMMMMMLLLLLLLLLMBMMMMMSSMMMMMMMBMMMMMMMTT	MMMMMBMMMMMMMMMAMMMMMMMLLLLLLLMMMMBMMMAAAMMMMMMMBMMMMMMMTT	22-bulge introduced
hsa-mir-495		+	COSN23023938	G	A	pre-miRNA	GAAGUUGCCCAUGUUAUUUUCGCUUUAUAUGUGACgAAACAAACAUGGUGCACUUCUU	GAAGUUGCCCAUGUUAUUUUCGCUUUAUAUGUGACaAAACAAACAUGGUGCACUUCUU	MMMMMBMMMMMMMMMSSMMMMMMLLLLLLLLLMBMMMMMSSMMMMMMMBMMMMMMMTT	MMMMMBMMMMMMMMMAMMMMMMMLLLLLLLMMMMBMMMAAAMMMMMMMBMMMMMMMTT	22-bulge introduced
hsa-mir-495		+	COSN26984543	C	T	pre-miRNA	GAAGUUGCCCAUGUUAUUUUCGCUUUAUAUGUGAcGAAACAAACAUGGUGCACUUCUU	GAAGUUGCCCAUGUUAUUUUCGCUUUAUAUGUGAuGAAACAAACAUGGUGCACUUCUU	MMMMMBMMMMMMMMMSSMMMMMMLLLLLLLLLMBMMMMMSSMMMMMMMBMMMMMMMTT	MMMMMBMMMMMMMMMAMMMMMMMLLLLLLLMMMMBMMMAAAMMMMMMMBMMMMMMMTT	22-bulge introduced
hsa-mir-495		+	COSN26984544	G	A	pre-miRNA	GAAGUUGCCCAUGUUAUUUUCGCUUUAUAUGUGACgAAACAAACAUGGUGCACUUCUU	GAAGUUGCCCAUGUUAUUUUCGCUUUAUAUGUGACaAAACAAACAUGGUGCACUUCUU	MMMMMBMMMMMMMMMSSMMMMMMLLLLLLLLLMBMMMMMSSMMMMMMMBMMMMMMMTT	MMMMMBMMMMMMMMMAMMMMMMMLLLLLLLMMMMBMMMAAAMMMMMMMBMMMMMMMTT	22-bulge introduced
hsa-mir-495		+	COSN8139435	C	T	pre-miRNA	GAAGUUGCCCAUGUUAUUUUCGCUUUAUAUGUGAcGAAACAAACAUGGUGCACUUCUU	GAAGUUGCCCAUGUUAUUUUCGCUUUAUAUGUGAuGAAACAAACAUGGUGCACUUCUU	MMMMMBMMMMMMMMMSSMMMMMMLLLLLLLLLMBMMMMMSSMMMMMMMBMMMMMMMTT	MMMMMBMMMMMMMMMAMMMMMMMLLLLLLLMMMMBMMMAAAMMMMMMMBMMMMMMMTT	22-bulge introduced
hsa-mir-539	hsa-miR-539-3p	+	rs1249640746	T	A	Seed	GGAGAAAUUAUCCUUGGUGUGUUCGCUUUAUUUAUGAUGAAuCAUACAAGGACAAUUUCUUUUU	GGAGAAAUUAUCCUUGGUGUGUUCGCUUUAUUUAUGAUGAAaCAUACAAGGACAAUUUCUUUUU	FMMMMMMMMSMMMMMMBMMMMMMMMMLLLLLLLLLMBMMMMBMMMMMMMMMMSMMMMMMMMTTT	FMMMMMMMMSMMMMMMBMMMMMMMMMLLLLLLLLLMBMMBMMMMMMMMMMMMSMMMMMMMMTTT	22-bulge introduced
hsa-mir-539	hsa-miR-539-5p	+	rs1037241141	G	T	Seed	GGAgAAAUUAUCCUUGGUGUGUUCGCUUUAUUUAUGAUGAAUCAUACAAGGACAAUUUCUUUUU	GGAuAAAUUAUCCUUGGUGUGUUCGCUUUAUUUAUGAUGAAUCAUACAAGGACAAUUUCUUUUU	FMMMMMMMMSMMMMMMBMMMMMMMMMLLLLLLLLLMBMMMMBMMMMMMMMMMSMMMMMMMMTTT	FFFFMMMMMSMMMMMMBMMMMMMMMMLLLLLLLLLMBMMMMBMMMMMMMMMMSMMMMMTTTTTT	22-bulge introduced
hsa-mir-539	hsa-miR-539-3p	+	COSN1080989	C	A	Mature	GGAGAAAUUAUCCUUGGUGUGUUCGCUUUAUUUAUGAUGAAUCAUACAAGGACAAUUUcUUUUU	GGAGAAAUUAUCCUUGGUGUGUUCGCUUUAUUUAUGAUGAAUCAUACAAGGACAAUUUaUUUUU	FMMMMMMMMSMMMMMMBMMMMMMMMMLLLLLLLLLMBMMMMBMMMMMMMMMMSMMMMMMMMTTT	FFFFMMMMMSMMMMMMBMMMMMMMMMLLLLLLLLLMBMMMMBMMMMMMMMMMSMMMMMTTTTTT	22-bulge introduced
hsa-mir-543		+	rs1468301445	G	GA	pre-miRNA	gAAGUUGCCCGUGUUUUUUUCGCUUUAUUUGUGACGAAACAUUCGCGGUGCACUUCUU	gaAAGUUGCCCGUGUUUUUUUCGCUUUAUUUGUGACGAAACAUUCGCGGUGCACUUCUU	MMMMMBMMMMMMMSSMSMMMMMMLLLLLLLLLMBMMMMMSMSSMMMMMBMMMMMMMTT	FFMMMMBMMMMMMMSSMSMMMMMMLLLLLLLLLMBMMMMMSMSSMMMMMBMMMMMMTTT	22-bulge introduced
hsa-mir-543		+	rs376020279	G	T	pre-miRNA	GAAGUUGCCCGUGUUUUUUUCgCUUUAUUUGUGACGAAACAUUCGCGGUGCACUUCUU	GAAGUUGCCCGUGUUUUUUUCuCUUUAUUUGUGACGAAACAUUCGCGGUGCACUUCUU	MMMMMBMMMMMMMSSMSMMMMMMLLLLLLLLLMBMMMMMSMSSMMMMMBMMMMMMMTT	MMMMMBMMMMMMMSSMSMMMMMMLLLLLLLLLMMBMMMMSMSSMMMMMBMMMMMMMTT	22-bulge introduced
hsa-mir-543		+	rs757879332	T	C	pre-miRNA	GAAGUUGCCCGUGUUUUUUuCGCUUUAUUUGUGACGAAACAUUCGCGGUGCACUUCUU	GAAGUUGCCCGUGUUUUUUcCGCUUUAUUUGUGACGAAACAUUCGCGGUGCACUUCUU	MMMMMBMMMMMMMSSMSMMMMMMLLLLLLLLLMBMMMMMSMSSMMMMMBMMMMMMMTT	MMMMMBMMMMMMMAAAMMMMMMMLLLLLLLMMMBBMMMMAAAAMMMMMBMMMMMMMTT	22-bulge introduced
hsa-mir-543		+	rs774260921	G	A	pre-miRNA	GAAGUUGCCCGUGUUUUUUUCGCUUUAUUUGUGACgAAACAUUCGCGGUGCACUUCUU	GAAGUUGCCCGUGUUUUUUUCGCUUUAUUUGUGACaAAACAUUCGCGGUGCACUUCUU	MMMMMBMMMMMMMSSMSMMMMMMLLLLLLLLLMBMMMMMSMSSMMMMMBMMMMMMMTT	MMMMMBMMMMMMMAAMMMMMMMMLLLLLLLMMMMBMMMMAAAAMMMMMBMMMMMMMTT	22-bulge introduced
hsa-mir-543		+	COSN1080994	G	A	pre-miRNA	GAAGUUGCCCGUGUUUUUUUCGCUUUAUUUGUGACgAAACAUUCGCGGUGCACUUCUU	GAAGUUGCCCGUGUUUUUUUCGCUUUAUUUGUGACaAAACAUUCGCGGUGCACUUCUU	MMMMMBMMMMMMMSSMSMMMMMMLLLLLLLLLMBMMMMMSMSSMMMMMBMMMMMMMTT	MMMMMBMMMMMMMAAMMMMMMMMLLLLLLLMMMMBMMMMAAAAMMMMMBMMMMMMMTT	22-bulge introduced
hsa-mir-544a		+	rs1368243438	A	T	pre-miRNA	UCUUGUUAAAAAGCAGAUUCUGaUUCAGGGACCAAGAUUCUGCAUUUUUAGCAAGUU	UCUUGUUAAAAAGCAGAUUCUGuUUCAGGGACCAAGAUUCUGCAUUUUUAGCAAGUU	FMMMMMMMMMMMMMMMMSMMMLLLLLLLLLLLLLMMMSMMMMMBMMMMMMMMMMMTT	FMMMMMMMMMMMMMMMMSMMMMMMMLLLMMMMBBMMMSMMMMMBMMMMMMMMMMMTT	22-bulge introduced
hsa-mir-550a-2		+	rs755806224	T	G	pre-miRNA	AGUGCCUGAGGGAGUAAGAGCCCUGUUGUUGUCAGAuAGUGUCUUACUCCCUCAGGCACAUC	AGUGCCUGAGGGAGUAAGAGCCCUGUUGUUGUCAGAgAGUGUCUUACUCCCUCAGGCACAUC	FMMMMMMMMMMMMMMMMMMBMSMMMMMLLLLLLLMMMMMSMMMMMMMMMMMMMMMMMMMTTT	FMMMMMMMMMMMMMMMMMMMMMMMMLLLLLLLMMMBMBMMBMMMMMMMMMMMMMMMMMMTTT	22-bulge introduced
hsa-mir-574		+	rs1312609937	C	T	pre-miRNA	UGAGUGUGUGUGUGUGAGUGUGUGUCGcUCCGGGUCCACGCUCAUGCACACACCCACA	UGAGUGUGUGUGUGUGAGUGUGUGUCGuUCCGGGUCCACGCUCAUGCACACACCCACA	MMBMBMMMMMMMMMMMMMMMMMBMSMSMLLLMSMSMMMMMMMMMMMMMMMMMMMMMTT	MMBMBMMMMMMMMMMMMMMMMMBMMMLLLLLLMMBMMMMMMMMMMMMMMMMMMMMMTT	22-bulge introduced
hsa-mir-574		+	rs761343326	G	C	pre-miRNA	UGAGUGUGUGUGUGUGAGUGUGUGUCGCUCCgGGUCCACGCUCAUGCACACACCCACA	UGAGUGUGUGUGUGUGAGUGUGUGUCGCUCCcGGUCCACGCUCAUGCACACACCCACA	MMBMBMMMMMMMMMMMMMMMMMBMSMSMLLLMSMSMMMMMMMMMMMMMMMMMMMMMTT	MMBMBMMMMMMMMMMMMMMMMMBMMMMLLLLMMMBMMMMMMMMMMMMMMMMMMMMMTT	22-bulge introduced
hsa-mir-599	hsa-miR-599	-	rs1411902017	C	T	Mature	UUUGAUAAGCUGACAUGGGACAGGGAUUCUUUUCACUgUUGUGUCAGUUUAUCAAACCC	UUUGAUAAGCUGACAUGGGACAGGGAUUCUUUUCACUaUUGUGUCAGUUUAUCAAACCC	MMMMMMMMMMMMMMMMBBMMMMMMMMLLLLLMMMBMMMMMMMMMMMMMMMMMMMMMTTT	MMMMMMMMMMMMMMMMMMSSSSMMMMLLLLMMMMSSSSMMMMMMMMMMMMMMMMMMTTT	22-bulge deleted
hsa-mir-599		-	rs1391757089	C	A	pre-miRNA	UUUGAUAAGCUGACAUGGGACAGGgAUUCUUUUCACUGUUGUGUCAGUUUAUCAAACCC	UUUGAUAAGCUGACAUGGGACAGGuAUUCUUUUCACUGUUGUGUCAGUUUAUCAAACCC	MMMMMMMMMMMMMMMMBBMMMMMMMMLLLLLMMMBMMMMMMMMMMMMMMMMMMMMMTTT	MMMMMMMMMMMMMMMMBBMMMMMLLLLLLLLLLLLMMMMMMMMMMMMMMMMMMMMMTTT	22-bulge deleted
hsa-mir-599		-	rs1483305179	CA	C	pre-miRNA	UUugAUAAGCUGACAUGGGACAGGGAUUCUUUUCACUGUUGUGUCAGUUUAUCAAACCC	UUgAUAAGCUGACAUGGGACAGGGAUUCUUUUCACUGUUGUGUCAGUUUAUCAAACCC	MMMMMMMMMMMMMMMMBBMMMMMMMMLLLLLMMMBMMMMMMMMMMMMMMMMMMMMMTTT	MMMMMMMMMMMMMMMBBMMMMMMMMLLLLLMMMBMMMMMMMMMMMMMMMMMMMMTTTT	22-bulge deleted
hsa-mir-599		-	rs375364473	A	C	pre-miRNA	UuUGAUAAGCUGACAUGGGACAGGGAUUCUUUUCACUGUUGUGUCAGUUUAUCAAACCC	UgUGAUAAGCUGACAUGGGACAGGGAUUCUUUUCACUGUUGUGUCAGUUUAUCAAACCC	MMMMMMMMMMMMMMMMBBMMMMMMMMLLLLLMMMBMMMMMMMMMMMMMMMMMMMMMTTT	FFMMMMMMMMMMMMMMBBMMMMMMMMLLLLLMMMBMMMMMMMMMMMMMMMMMMMTTTTT	22-bulge deleted
hsa-mir-599		-	rs375364473	A	G	pre-miRNA	UuUGAUAAGCUGACAUGGGACAGGGAUUCUUUUCACUGUUGUGUCAGUUUAUCAAACCC	UcUGAUAAGCUGACAUGGGACAGGGAUUCUUUUCACUGUUGUGUCAGUUUAUCAAACCC	MMMMMMMMMMMMMMMMBBMMMMMMMMLLLLLMMMBMMMMMMMMMMMMMMMMMMMMMTTT	FFMMMMMMMMMMMMMMBBMMMMMMMMLLLLLMMMBMMMMMMMMMMMMMMMMMMMTTTTT	22-bulge deleted
hsa-mir-599		-	rs758999818	A	G	pre-miRNA	UUUGAUAAGCUGACAUGGGACAGGGAUUCUuUUCACUGUUGUGUCAGUUUAUCAAACCC	UUUGAUAAGCUGACAUGGGACAGGGAUUCUcUUCACUGUUGUGUCAGUUUAUCAAACCC	MMMMMMMMMMMMMMMMBBMMMMMMMMLLLLLMMMBMMMMMMMMMMMMMMMMMMMMMTTT	MMMMMMMMMMMMMMMMBBMMMMMSMMLLLLLLMMSMMMMMMMMMMMMMMMMMMMMMTTT	22-bulge deleted
hsa-mir-599		-	rs781536773	C	A	pre-miRNA	UUUgAUAAGCUGACAUGGGACAGGGAUUCUUUUCACUGUUGUGUCAGUUUAUCAAACCC	UUUuAUAAGCUGACAUGGGACAGGGAUUCUUUUCACUGUUGUGUCAGUUUAUCAAACCC	MMMMMMMMMMMMMMMMBBMMMMMMMMLLLLLMMMBMMMMMMMMMMMMMMMMMMMMMTTT	FFFFMMMMMMMMMMMMBBMMMMMMMMLLLLLMMMBMMMMMMMMMMMMMMMMMTTTTTTT	22-bulge deleted
hsa-mir-599		-	rs781536773	C	T	pre-miRNA	UUUgAUAAGCUGACAUGGGACAGGGAUUCUUUUCACUGUUGUGUCAGUUUAUCAAACCC	UUUaAUAAGCUGACAUGGGACAGGGAUUCUUUUCACUGUUGUGUCAGUUUAUCAAACCC	MMMMMMMMMMMMMMMMBBMMMMMMMMLLLLLMMMBMMMMMMMMMMMMMMMMMMMMMTTT	FFFFMMMMMMMMMMMMBBMMMMMMMMLLLLLMMMBMMMMMMMMMMMMMMMMMTTTTTTT	22-bulge deleted
hsa-mir-605	hsa-miR-605-5p	+	rs1020985018	C	G	Mature	UAAAUCCCAUGGUGCCUUCUCcUUGGGAAAAACAGAGAAGGCACUAUGAGAUUUAGA	UAAAUCCCAUGGUGCCUUCUCgUUGGGAAAAACAGAGAAGGCACUAUGAGAUUUAGA	MMMMMMSMMMMMMMMMMMMMMBBMMLLLLLLLMMMMMMMMMMMMMMMMSMMMMMMTT	MMMMMMSMMMMMMMMMMMMMMMMMLLLLLLMMMBMMMMMMMMMMMMMMSMMMMMMTT	22-bulge introduced
hsa-mir-605		+	rs1175607627	A	G	pre-miRNA	UAAAUCCCAUGGUGCCUUCUCCUUGGGAAAAaCAGAGAAGGCACUAUGAGAUUUAGA	UAAAUCCCAUGGUGCCUUCUCCUUGGGAAAAgCAGAGAAGGCACUAUGAGAUUUAGA	MMMMMMSMMMMMMMMMMMMMMBBMMLLLLLLLMMMMMMMMMMMMMMMMSMMMMMMTT	MMMMMMSMMMMMMMMMMMMMMMMMLLLLLMMMBBMMMMMMMMMMMMMMSMMMMMMTT	22-bulge introduced
hsa-mir-616	hsa-miR-616-5p	-	rs1042108154	G	T	Seed	AcUCAAAACCCUUCAGUGACUUCCAUGACAUGAAAUAGGAAGUCAUUGGAGGGUUUGAGCAG	AaUCAAAACCCUUCAGUGACUUCCAUGACAUGAAAUAGGAAGUCAUUGGAGGGUUUGAGCAG	FMMMMMMBMMMMMMMMMMMMMMMMMMLLLLLLLLMMBMMMMMMMMMMMMMMMMMMMMMMTTT	FFMMMMMBMMMMMMMMMMMMMMMMMMLLLLLLLLMMBMMMMMMMMMMMMMMMMMMMMMTTTT	22-bulge introduced
hsa-mir-616		-	rs756572969	G	A	pre-miRNA	ACUCAAAACCCUUCAGUGACUUCcAUGACAUGAAAUAGGAAGUCAUUGGAGGGUUUGAGCAG	ACUCAAAACCCUUCAGUGACUUCuAUGACAUGAAAUAGGAAGUCAUUGGAGGGUUUGAGCAG	FMMMMMMBMMMMMMMMMMMMMMMMMMLLLLLLLLMMBMMMMMMMMMMMMMMMMMMMMMMTTT	FMMMMMMBMMMMMMMMMMMMMMMMMMLLLLLLLLMMMBMMMMMMMMMMMMMMMMMMMMMTTT	22-bulge introduced
hsa-mir-656		+	rs58834075	C	G	pre-miRNA	AGGUUGCCUGUGAGGUGUUCACUUUcUAUAUGAUGAAUAUUAUACAGUCAACCUCU	AGGUUGCCUGUGAGGUGUUCACUUUgUAUAUGAUGAAUAUUAUACAGUCAACCUCU	MMMMMMSMMMMMSMMMMMMMMBBBMMLLLLLMMMMMMMMMMSMMMMMSMMMMMMTT	MMMMMMSMMMMMSMMMMMMMMMLLLLLLLLLMBMMMMMMMMSMMMMMSMMMMMMTT	22-bulge introduced
hsa-mir-656		+	rs58834075	C	T	pre-miRNA	AGGUUGCCUGUGAGGUGUUCACUUUcUAUAUGAUGAAUAUUAUACAGUCAACCUCU	AGGUUGCCUGUGAGGUGUUCACUUUuUAUAUGAUGAAUAUUAUACAGUCAACCUCU	MMMMMMSMMMMMSMMMMMMMMBBBMMLLLLLMMMMMMMMMMSMMMMMSMMMMMMTT	MMMMMMSMMMMMSMMMMMMMMMLLLLLLLLLMBMMMMMMMMSMMMMMSMMMMMMTT	22-bulge introduced
hsa-mir-656		+	COSN15303557	C	T	pre-miRNA	AGGUUGCCUGUGAGGUGUUCACUUUcUAUAUGAUGAAUAUUAUACAGUCAACCUCU	AGGUUGCCUGUGAGGUGUUCACUUUuUAUAUGAUGAAUAUUAUACAGUCAACCUCU	MMMMMMSMMMMMSMMMMMMMMBBBMMLLLLLMMMMMMMMMMSMMMMMSMMMMMMTT	MMMMMMSMMMMMSMMMMMMMMMLLLLLLLLLMBMMMMMMMMSMMMMMSMMMMMMTT	22-bulge introduced
hsa-mir-656		+	COSN24408234	T	A	pre-miRNA	AGGUUGCCUGUGAGGUGUUCACUUUCUAUAuGAUGAAUAUUAUACAGUCAACCUCU	AGGUUGCCUGUGAGGUGUUCACUUUCUAUAaGAUGAAUAUUAUACAGUCAACCUCU	MMMMMMSMMMMMSMMMMMMMMBBBMMLLLLLMMMMMMMMMMSMMMMMSMMMMMMTT	MMMMMMSMMMMMSMMMMMMMMMMMLLLLLMMMBMMMMMMMMSMMMMMSMMMMMMTT	22-bulge introduced
hsa-mir-7-1	hsa-miR-7-5p	-	rs749860296	A	G	Mature	uGGAAGACUAGUGAUUUUGUUGUUUUUAGAUAACUAAAUCGACAACAAAUCACAGUCUGCCAUA	cGGAAGACUAGUGAUUUUGUUGUUUUUAGAUAACUAAAUCGACAACAAAUCACAGUCUGCCAUA	MMMSMMMMMBMMMMMMMBMMMMMMMMMMMLLLLMMMMMBBMMMMMMMMMMMMMMMMMMSMMMTT	FMMSMMMMMBMMMMMMMBMMMMMMMMMMMLLLLMMMMMBBMMMMMMMMMMMMMMMMMMSMMTTT	22-bulge introduced
hsa-mir-758	hsa-miR-758-5p	+	rs1270901332	G	C	Seed	AUgGUUGACCAGAGAGCACACGCUUUAUUUGUGCCGUUUGUGACCUGGUCCACUAACC	AUcGUUGACCAGAGAGCACACGCUUUAUUUGUGCCGUUUGUGACCUGGUCCACUAACC	FMMMMSMMMMMMBMAMMMSMMMMLLLLLLLLLMBMMMSMMMAAMMMMMMMSMMMMTTT	FFFMMSMMMMMMBMAMMMSMMMMLLLLLLLLLMBMMMSMMMAAMMMMMMMSMMTTTTT	22-bulge deleted
hsa-mir-758	hsa-miR-758-5p	+	rs1364206491	G	T	Seed	AUGgUUGACCAGAGAGCACACGCUUUAUUUGUGCCGUUUGUGACCUGGUCCACUAACC	AUGuUUGACCAGAGAGCACACGCUUUAUUUGUGCCGUUUGUGACCUGGUCCACUAACC	FMMMMSMMMMMMBMAMMMSMMMMLLLLLLLLLMBMMMSMMMAAMMMMMMMSMMMMTTT	FFFFFFMMMMMMBMAMMMSMMMMLLLLLLLLLMBMMMSMMMAAMMMMMMMTTTTTTTT	22-bulge deleted
hsa-mir-758	hsa-miR-758-5p	+	rs1483583954	G	C	Seed	AUGGUUgACCAGAGAGCACACGCUUUAUUUGUGCCGUUUGUGACCUGGUCCACUAACC	AUGGUUcACCAGAGAGCACACGCUUUAUUUGUGCCGUUUGUGACCUGGUCCACUAACC	FMMMMSMMMMMMBMAMMMSMMMMLLLLLLLLLMBMMMSMMMAAMMMMMMMSMMMMTTT	FFMMMBMMMBMMMSSMMMMMLLLLLLLLLMMMMMSSMMMMMMMMMUMMMLLLLLLMMM	22-bulge deleted
hsa-mir-758	hsa-miR-758-5p	+	rs763341052	C	G	Mature	AUGGUUGACCAGAGAGCACAcGCUUUAUUUGUGCCGUUUGUGACCUGGUCCACUAACC	AUGGUUGACCAGAGAGCACAgGCUUUAUUUGUGCCGUUUGUGACCUGGUCCACUAACC	FMMMMSMMMMMMBMAMMMSMMMMLLLLLLLLLMBMMMSMMMAAMMMMMMMSMMMMTTT	FMMMMSMMMMMMBMAMMMAAMMMLLLLLLLLLMMMAAAMMMAAMMMMMMMSMMMMTTT	22-bulge deleted
hsa-mir-758	hsa-miR-758-5p	+	rs763341052	C	T	Mature	AUGGUUGACCAGAGAGCACAcGCUUUAUUUGUGCCGUUUGUGACCUGGUCCACUAACC	AUGGUUGACCAGAGAGCACAuGCUUUAUUUGUGCCGUUUGUGACCUGGUCCACUAACC	FMMMMSMMMMMMBMAMMMSMMMMLLLLLLLLLMBMMMSMMMAAMMMMMMMSMMMMTTT	FMMMMSMMMMMMAAAAMMMMSMMLLLLLLLLLLLLMMSMMMMAAMMMMMMSMMMMTTT	22-bulge deleted
hsa-mir-758	hsa-miR-758-5p	+	rs770107042	G	C	Mature	AUGGUUGACCAGAGAgCACACGCUUUAUUUGUGCCGUUUGUGACCUGGUCCACUAACC	AUGGUUGACCAGAGAcCACACGCUUUAUUUGUGCCGUUUGUGACCUGGUCCACUAACC	FMMMMSMMMMMMBMAMMMSMMMMLLLLLLLLLMBMMMSMMMAAMMMMMMMSMMMMTTT	FMMMMSMMMMMMBMAAMMMMMMMLLLLLLLMMMBBBBBMMMMAMMMMMMMSMMMMTTT	22-bulge deleted
hsa-mir-758	hsa-miR-758-5p	+	rs776760808	C	G	Mature	AUGGUUGACcAGAGAGCACACGCUUUAUUUGUGCCGUUUGUGACCUGGUCCACUAACC	AUGGUUGACgAGAGAGCACACGCUUUAUUUGUGCCGUUUGUGACCUGGUCCACUAACC	FMMMMSMMMMMMBMAMMMSMMMMLLLLLLLLLMBMMMSMMMAAMMMMMMMSMMMMTTT	FFMMMMBMMMMMSMBMMMMMLLLLLLLLLMMMMMMSMMMMMMMMMUMMMLLLLLLMMM	22-bulge deleted
hsa-mir-758		+	rs1310066856	G	T	pre-miRNA	AUGGUUGACCAGAGAGCACACGCUUUAUUUGUgCCGUUUGUGACCUGGUCCACUAACC	AUGGUUGACCAGAGAGCACACGCUUUAUUUGUuCCGUUUGUGACCUGGUCCACUAACC	FMMMMSMMMMMMBMAMMMSMMMMLLLLLLLLLMBMMMSMMMAAMMMMMMMSMMMMTTT	FMMMMSMMMMMMBMAMMMSMMMLLLLLLLLLLLLMMMSMMMAAMMMMMMMSMMMMTTT	22-bulge deleted
hsa-mir-758		+	rs1320751619	C	T	pre-miRNA	AUGGUUGACCAGAGAGCACACGcUUUAUUUGUGCCGUUUGUGACCUGGUCCACUAACC	AUGGUUGACCAGAGAGCACACGuUUUAUUUGUGCCGUUUGUGACCUGGUCCACUAACC	FMMMMSMMMMMMBMAMMMSMMMMLLLLLLLLLMBMMMSMMMAAMMMMMMMSMMMMTTT	FMMMMSMMMMMMBMAMMMSMMMLLLLLLLLLLLLMMMSMMMAAMMMMMMMSMMMMTTT	22-bulge deleted
hsa-mir-758		+	rs371973474	G	A	pre-miRNA	AUGGUUGACCAGAGAGCACACgCUUUAUUUGUGCCGUUUGUGACCUGGUCCACUAACC	AUGGUUGACCAGAGAGCACACaCUUUAUUUGUGCCGUUUGUGACCUGGUCCACUAACC	FMMMMSMMMMMMBMAMMMSMMMMLLLLLLLLLMBMMMSMMMAAMMMMMMMSMMMMTTT	FMMMMSMMMMMMAAAAMMMMMMMLLLLLLLMMMBBBBBMMMMAAMMMMMMSMMMMTTT	22-bulge deleted
hsa-mir-758		+	rs371973474	G	C	pre-miRNA	AUGGUUGACCAGAGAGCACACgCUUUAUUUGUGCCGUUUGUGACCUGGUCCACUAACC	AUGGUUGACCAGAGAGCACACcCUUUAUUUGUGCCGUUUGUGACCUGGUCCACUAACC	FMMMMSMMMMMMBMAMMMSMMMMLLLLLLLLLMBMMMSMMMAAMMMMMMMSMMMMTTT	FMMMMSMMMMMMMSSMMMMMLLLLLLLLLMMMMMSSMBBBBBBBMMMMMMSMMMMTTT	22-bulge deleted
hsa-mir-758		+	rs757142896	G	A	pre-miRNA	AUGGUUGACCAGAGAGCACACGCUUUAUUUGUGCCgUUUGUGACCUGGUCCACUAACC	AUGGUUGACCAGAGAGCACACGCUUUAUUUGUGCCaUUUGUGACCUGGUCCACUAACC	FMMMMSMMMMMMBMAMMMSMMMMLLLLLLLLLMBMMMSMMMAAMMMMMMMSMMMMTTT	FMMMMSMMMMMMAAAAMMMMMMMLLLLLLLMMMBBBBBMMMMAAMMMMMMSMMMMTTT	22-bulge deleted
hsa-mir-758		+	rs757142896	G	T	pre-miRNA	AUGGUUGACCAGAGAGCACACGCUUUAUUUGUGCCgUUUGUGACCUGGUCCACUAACC	AUGGUUGACCAGAGAGCACACGCUUUAUUUGUGCCuUUUGUGACCUGGUCCACUAACC	FMMMMSMMMMMMBMAMMMSMMMMLLLLLLLLLMBMMMSMMMAAMMMMMMMSMMMMTTT	FMMMMSMMMMMMMMBMMMMMLLLLLLLLLMMMMMMMBBBBBBBBMMMMMMSMMMMTTT	22-bulge deleted
hsa-mir-758		+	rs762411251	C	G	pre-miRNA	AUGGUUGACCAGAGAGCACACGCUUUAUUUGUGCcGUUUGUGACCUGGUCCACUAACC	AUGGUUGACCAGAGAGCACACGCUUUAUUUGUGCgGUUUGUGACCUGGUCCACUAACC	FMMMMSMMMMMMBMAMMMSMMMMLLLLLLLLLMBMMMSMMMAAMMMMMMMSMMMMTTT	FMMMMSMMMMMMBMAMMMAAMMMLLLLLLLLLMMMAAAMMMAAMMMMMMMSMMMMTTT	22-bulge deleted
hsa-mir-758		+	rs762411251	C	T	pre-miRNA	AUGGUUGACCAGAGAGCACACGCUUUAUUUGUGCcGUUUGUGACCUGGUCCACUAACC	AUGGUUGACCAGAGAGCACACGCUUUAUUUGUGCuGUUUGUGACCUGGUCCACUAACC	FMMMMSMMMMMMBMAMMMSMMMMLLLLLLLLLMBMMMSMMMAAMMMMMMMSMMMMTTT	FMMMMSMMMMMMMSMMMMMMLLLLLLLLLMMMMMMSMBBBBBBBMMMMMMSMMMMTTT	22-bulge deleted
hsa-mir-758		+	COSN26984640	G	A	pre-miRNA	AUGGUUGACCAGAGAGCACACGCUUUAUUUGUGCCgUUUGUGACCUGGUCCACUAACC	AUGGUUGACCAGAGAGCACACGCUUUAUUUGUGCCaUUUGUGACCUGGUCCACUAACC	FMMMMSMMMMMMBMAMMMSMMMMLLLLLLLLLMBMMMSMMMAAMMMMMMMSMMMMTTT	FMMMMSMMMMMMAAAAMMMMMMMLLLLLLLMMMBBBBBMMMMAAMMMMMMSMMMMTTT	22-bulge deleted
hsa-mir-889	hsa-miR-889-3p	+	rs942570660	G	A	Mature	AAUGGCUGUCCGUAGUAUGGUCUCUAUAUUUAUGAUGAUUAAUAUCgGACAACCAUUGU	AAUGGCUGUCCGUAGUAUGGUCUCUAUAUUUAUGAUGAUUAAUAUCaGACAACCAUUGU	MMMMMSMMMMMMSSMMBMMMMMMMLLLLLLLLLMMBMMMMMMMSSMMMMMMSMMMMMTT	MMMMMSMMMMMMMMMMMMMMLLLMMMMMBMMMMMUMMMMLLLLMMMMMMMMSMMMMMTT	22-bulge deleted
hsa-mir-889	hsa-miR-889-5p	+	rs1249370018	G	T	Seed	AAUgGCUGUCCGUAGUAUGGUCUCUAUAUUUAUGAUGAUUAAUAUCGGACAACCAUUGU	AAUuGCUGUCCGUAGUAUGGUCUCUAUAUUUAUGAUGAUUAAUAUCGGACAACCAUUGU	MMMMMSMMMMMMSSMMBMMMMMMMLLLLLLLLLMMBMMMMMMMSSMMMMMMSMMMMMTT	FFFFFFMMMMMMSSMMBMMMMMMMLLLLLLLLLMMBMMMMMMMSSMMMMMMTTTTTTTT	22-bulge deleted
hsa-mir-889	hsa-miR-889-5p	+	rs373212727	G	A	Mature	AAUGGCUGUCCgUAGUAUGGUCUCUAUAUUUAUGAUGAUUAAUAUCGGACAACCAUUGU	AAUGGCUGUCCaUAGUAUGGUCUCUAUAUUUAUGAUGAUUAAUAUCGGACAACCAUUGU	MMMMMSMMMMMMSSMMBMMMMMMMLLLLLLLLLMMBMMMMMMMSSMMMMMMSMMMMMTT	MMMMMSMMMMMMMMAAMMSMMMLLLLLLLLLLLMMMSMMAAAMMMBMMMMMSMMMMMTT	22-bulge deleted
hsa-mir-889	hsa-miR-889-5p	+	rs767277956	C	A	Mature	AAUGGCUGUCcGUAGUAUGGUCUCUAUAUUUAUGAUGAUUAAUAUCGGACAACCAUUGU	AAUGGCUGUCaGUAGUAUGGUCUCUAUAUUUAUGAUGAUUAAUAUCGGACAACCAUUGU	MMMMMSMMMMMMSSMMBMMMMMMMLLLLLLLLLMMBMMMMMMMSSMMMMMMSMMMMMTT	MMMMMSMMMMAMMMAAMMSMMMLLLLLLLLLLLMMMSMMAAAMMMAAMMMMSMMMMMTT	22-bulge deleted
hsa-mir-889		+	rs1460477628	C	A	pre-miRNA	AAUGGCUGUCCGUAGUAUGGUCUcUAUAUUUAUGAUGAUUAAUAUCGGACAACCAUUGU	AAUGGCUGUCCGUAGUAUGGUCUaUAUAUUUAUGAUGAUUAAUAUCGGACAACCAUUGU	MMMMMSMMMMMMSSMMBMMMMMMMLLLLLLLLLMMBMMMMMMMSSMMMMMMSMMMMMTT	MMMMMSMMMMMMMMAAMMSMMMBMMMLLLLMMMMMMSMMAAAMMBMMMMMMSMMMMMTT	22-bulge deleted
hsa-mir-889		+	rs748312098	A	G	pre-miRNA	AAUGGCUGUCCGUAGUAUGGUCUCUAUAUUUAUGaUGAUUAAUAUCGGACAACCAUUGU	AAUGGCUGUCCGUAGUAUGGUCUCUAUAUUUAUGgUGAUUAAUAUCGGACAACCAUUGU	MMMMMSMMMMMMSSMMBMMMMMMMLLLLLLLLLMMBMMMMMMMSSMMMMMMSMMMMMTT	MMMMMSMMMMMMSSMMBMMMMMSMMMMLLLLMMMMSMMMMMMMSSMMMMMMSMMMMMTT	22-bulge deleted
hsa-mir-889		+	rs778267516	G	A	pre-miRNA	AAUGGCUGUCCGUAGUAUGGUCUCUAUAUUUAUgAUGAUUAAUAUCGGACAACCAUUGU	AAUGGCUGUCCGUAGUAUGGUCUCUAUAUUUAUaAUGAUUAAUAUCGGACAACCAUUGU	MMMMMSMMMMMMSSMMBMMMMMMMLLLLLLLLLMMBMMMMMMMSSMMMMMMSMMMMMTT	MMMMMSMMMMMMSSMMBMMMMMSSMMMLLLLMMMSSMMMMMMMSSMMMMMMSMMMMMTT	22-bulge deleted
hsa-mir-92a-2	hsa-miR-92a-2-5p	-	rs769366736	C	T	Seed	GgGUGGGGAUUUGUUGCAUUACUUGUGUUCUAUAUAAAGUAUUGCACUUGUCCCGGCCUGU	GaGUGGGGAUUUGUUGCAUUACUUGUGUUCUAUAUAAAGUAUUGCACUUGUCCCGGCCUGU	MMMMSMMMMMSSMMBMMMSMMMMMMMMMLLLMMMMBMMMMMSMMMMMSSMMMMMSMMMMTT	FFMMSMMMMMSSMMBMMMSMMMMMMMMMLLLMMMMBMMMMMSMMMMMSSMMMMMSMMTTTT	22-bulge introduced
hsa-mir-944		+	rs958120068	T	C	pre-miRNA	CAUCUGAUAUACAAUAUUUUCuUAAAUUGUAUAAAGAGAAAUUAUUGUACAUCGGAUGAG	CAUCUGAUAUACAAUAUUUUCcUAAAUUGUAUAAAGAGAAAUUAUUGUACAUCGGAUGAG	MMMMMMMMSMMMMMMMSMMMMMMLLLLLLLLLLLLMMMMMMSMMMMMMMSMMMMMMMMTT	MMMMMMMMSMMMMMMMSMMMMMMLLLLLLLLLLLMMBMMMMSMMMMMMMSMMMMMMMMTT	22-bulge introduced
hsa-mir-95	hsa-miR-95-3p	-	rs781486141	C	T	Mature	CUCAAUAAAUGUCUGUUGAAUUGAAAUGCGUUACAUUCAACGGGUAUUUAUUGAgCA	CUCAAUAAAUGUCUGUUGAAUUGAAAUGCGUUACAUUCAACGGGUAUUUAUUGAaCA	MMMMMMMMMMMMMMMMMMMMMMMMLLLLLLMMMBMMMMMMMMMMMMMMMMMMMMMTT	FMMMMMMMMMMMMMMMMMMMMMMMLLLLLLMMMBMMMMMMMMMMMMMMMMMMMMTTT	22-bulge deleted
hsa-mir-95		-	rs374422861	T	G	pre-miRNA	CUCAAUAAAUGUCUGUUGAAUUGaAAUGCGUUACAUUCAACGGGUAUUUAUUGAGCA	CUCAAUAAAUGUCUGUUGAAUUGcAAUGCGUUACAUUCAACGGGUAUUUAUUGAGCA	MMMMMMMMMMMMMMMMMMMMMMMMLLLLLLMMMBMMMMMMMMMMMMMMMMMMMMMTT	MMMMMMMMMMMMMMMMMMMMMMMMLLLMMMBBBBMMMMMMMMMMMMMMMMMMMMMTT	22-bulge deleted
hsa-mir-95		-	rs753648494	T	G	pre-miRNA	CUCAAUAAAUGUCUGUUGAAUUGAAAUGCGUUaCAUUCAACGGGUAUUUAUUGAGCA	CUCAAUAAAUGUCUGUUGAAUUGAAAUGCGUUcCAUUCAACGGGUAUUUAUUGAGCA	MMMMMMMMMMMMMMMMMMMMMMMMLLLLLLMMMBMMMMMMMMMMMMMMMMMMMMMTT	MMMMMMMMMMMMMMMMMMMMMSMMMLLLLLMMMSMMMMMMMMMMMMMMMMMMMMMTT	22-bulge deleted
hsa-mir-95		-	rs766303210	G	T	pre-miRNA	CUCAAUAAAUGUCUGUUGAAUUGAAAUGCGUUAcAUUCAACGGGUAUUUAUUGAGCA	CUCAAUAAAUGUCUGUUGAAUUGAAAUGCGUUAaAUUCAACGGGUAUUUAUUGAGCA	MMMMMMMMMMMMMMMMMMMMMMMMLLLLLLMMMBMMMMMMMMMMMMMMMMMMMMMTT	MMMMMMMMMMMMMMMMMMMMMMLLLLLLLLLLLMMMMMMMMMMMMMMMMMMMMMMTT	22-bulge deleted
hsa-mir-95	hsa-miR-95-3p	-	COSN1083636	A	G	Seed	CUCAAUAAAUGUCUGUUGAAUUGAAAUGCGUUACAUuCAACGGGUAUUUAUUGAGCA	CUCAAUAAAUGUCUGUUGAAUUGAAAUGCGUUACAUcCAACGGGUAUUUAUUGAGCA	MMMMMMMMMMMMMMMMMMMMMMMMLLLLLLMMMBMMMMMMMMMMMMMMMMMMMMMTT	MMMMMMMMMMMMMMMMMMLLLLLLLLLLLLLLLLLLLMMMMMMMMMMMMMMMMMMTT	22-bulge deleted
hsa-mir-95		-	COSN28865187	T	C	pre-miRNA	CUCAAUAAAUGUCUGUUGAAUUGAAAUGCGUUaCAUUCAACGGGUAUUUAUUGAGCA	CUCAAUAAAUGUCUGUUGAAUUGAAAUGCGUUgCAUUCAACGGGUAUUUAUUGAGCA	MMMMMMMMMMMMMMMMMMMMMMMMLLLLLLMMMBMMMMMMMMMMMMMMMMMMMMMTT	MMMMMMMMMMMMMMMMMMMMMSSMMLLLLLMMSSMMMMMMMMMMMMMMMMMMMMMTT	22-bulge deleted
hsa-mir-99b	hsa-miR-99b-5p	+	rs774985687	C	T	Mature	CACCCGUAGAACCGACCUUGcGGGGCCUUCGCCGCACACAAGCUCGUGUCUGUGGGUCCG	CACCCGUAGAACCGACCUUGuGGGGCCUUCGCCGCACACAAGCUCGUGUCUGUGGGUCCG	FMMMMMMMMMSSMMMSMMMMAMSMMMLLLLMMMSMAAAMMMMSMMMSSMMMMMMMMMTTT	FMMMMMMMMMSSMMMSMMMMMMMMMMLLLLMMMBMBMMMMMMSMMMSSMMMMMMMMMTTT	22-bulge introduced
hsa-mir-99b		+	rs190452290	G	A	pre-miRNA	CACCCGUAGAACCGACCUUGCGGGGCCUUCGCCgCACACAAGCUCGUGUCUGUGGGUCCG	CACCCGUAGAACCGACCUUGCGGGGCCUUCGCCaCACACAAGCUCGUGUCUGUGGGUCCG	FMMMMMMMMMSSMMMSMMMMAMSMMMLLLLMMMSMAAAMMMMSMMMSSMMMMMMMMMTTT	FMMMMMMMMMSSMMMSMMMMSMMMMMLLLLMMMBMBMSMMMMSMMMSSMMMMMMMMMTTT	22-bulge introduced
hsa-mir-99b	hsa-miR-99b-5p	+	COSN24397521	C	T	Mature	CACCCGUAGAACCGACCUUGcGGGGCCUUCGCCGCACACAAGCUCGUGUCUGUGGGUCCG	CACCCGUAGAACCGACCUUGuGGGGCCUUCGCCGCACACAAGCUCGUGUCUGUGGGUCCG	FMMMMMMMMMSSMMMSMMMMAMSMMMLLLLMMMSMAAAMMMMSMMMSSMMMMMMMMMTTT	FMMMMMMMMMSSMMMSMMMMMMMMMMLLLLMMMBMBMMMMMMSMMMSSMMMMMMMMMTTT	22-bulge introduced
hsa-mir-99b		+	COSN20079304	G	A	pre-miRNA	CACCCGUAGAACCGACCUUGCGGGGCCUUCGCCgCACACAAGCUCGUGUCUGUGGGUCCG	CACCCGUAGAACCGACCUUGCGGGGCCUUCGCCaCACACAAGCUCGUGUCUGUGGGUCCG	FMMMMMMMMMSSMMMSMMMMAMSMMMLLLLMMMSMAAAMMMMSMMMSSMMMMMMMMMTTT	FMMMMMMMMMSSMMMSMMMMSMMMMMLLLLMMMBMBMSMMMMSMMMSSMMMMMMMMMTTT	22-bulge introduced
hsa-mir-99b		+	COSN2375503	G	A	pre-miRNA	CACCCGUAGAACCGACCUUGCGGGGCCUUCGCCgCACACAAGCUCGUGUCUGUGGGUCCG	CACCCGUAGAACCGACCUUGCGGGGCCUUCGCCaCACACAAGCUCGUGUCUGUGGGUCCG	FMMMMMMMMMSSMMMSMMMMAMSMMMLLLLMMMSMAAAMMMMSMMMSSMMMMMMMMMTTT	FMMMMMMMMMSSMMMSMMMMSMMMMMLLLLMMMBMBMSMMMMSMMMSSMMMMMMMMMTTT	22-bulge introduced
hsa-mir-99b		+	COSN26979308	G	A	pre-miRNA	CACCCGUAGAACCGACCUUGCGGGGCCUUCGCCgCACACAAGCUCGUGUCUGUGGGUCCG	CACCCGUAGAACCGACCUUGCGGGGCCUUCGCCaCACACAAGCUCGUGUCUGUGGGUCCG	FMMMMMMMMMSSMMMSMMMMAMSMMMLLLLMMMSMAAAMMMMSMMMSSMMMMMMMMMTTT	FMMMMMMMMMSSMMMSMMMMSMMMMMLLLLMMMBMBMSMMMMSMMMSSMMMMMMMMMTTT	22-bulge introduced
hsa-mir-99b		+	COSN525579	G	A	pre-miRNA	CACCCGUAGAACCGACCUUGCGGGGCCUUCGCCgCACACAAGCUCGUGUCUGUGGGUCCG	CACCCGUAGAACCGACCUUGCGGGGCCUUCGCCaCACACAAGCUCGUGUCUGUGGGUCCG	FMMMMMMMMMSSMMMSMMMMAMSMMMLLLLMMMSMAAAMMMMSMMMSSMMMMMMMMMTTT	FMMMMMMMMMSSMMMSMMMMSMMMMMLLLLMMMBMBMSMMMMSMMMSSMMMMMMMMMTTT	22-bulge introduced
