# Supplementary material for: Secondary structure RNA elements control the cleavage activity of DICER
Source: Nat Commun. 2022 Apr 19;13:2138. doi: 10.1038/s41467-022-29822-3 (PMC9018771; doi:10.1038/s41467-022-29822-3)
Supplement: Supplementary file 6 — Supplementary Data 4 [file 41467_2022_29822_MOESM6_ESM.xlsx]

## Sheet: Supplementary Data 4
Supplementary Data 4
Cloning primer	Sequence (5'-3')	Purpose	Method of cloning	Plasmid
F-shGP1	caccGAGCTGACCCTGAAGTTCATAGCGTCGCAGCGTATGAACTTCAGGGTCAGCTTGC	Amplify shGP1 plasmid	BsmBI digestion and T4 DNA ligation (NEB)	pU6-shRNA empty plasmid
R-shGP1	aaaaGCAAGCTGACCCTGAAGTTCATACGCTGCGACGCTATGAACTTCAGGGTCAGCTC
F-shGP1 nB	caccGAGCTGACCCTGAAGTTCATAGCGTCGCAGCTATGAACTTCAGGGTCAGCTTGC	Amplify shGP1 nB plasmid
R-shGP1 nB	aaaaGCAAGCTGACCCTGAAGTTCATAGCTGCGACGCTATGAACTTCAGGGTCAGCTC
F-shGP2	caccGAGAAGTCGTGCTGCTTCAAAGCGTCGCAGCGTTTGAAGCAGCACGACTTCTTCT	Amplify shGP2 plasmid
R-shGP2	aaaaAGAAGAAGTCGTGCTGCTTCAAACGCTGCGACGCTTTGAAGCAGCACGACTTCTC
F-shGP2 nB	caccGAGAAGTCGTGCTGCTTCAAAGCGTCGCAGCTTTGAAGCAGCACGACTTCTTCT	Amplify shGP2 nB plasmid
R-shGP2 nB	aaaaAGAAGAAGTCGTGCTGCTTCAAAGCTGCGACGCTTTGAAGCAGCACGACTTCTC
F-shHTT	caccGGTGTCAATGTTACTGAGAAAGCGTCGCAGCGTTTCTCAGTAACATTGACACCAC	Amplify shHTT plasmid
R- shHTT	aaaaGTGGTGTCAATGTTACTGAGAAACGCTGCGACGCTTTCTCAGTAACATTGACACC
F-shHTT nB	CACCGGTGTCAATGTTACTGAGAAAGCGTCGCAGCTTTCTCAGTAACATTGACACCAC	Amplify shHTT nB plasmid
R-shHTT nB	AAAAGTGGTGTCAATGTTACTGAGAAAGCTGCGACGCTTTCTCAGTAACATTGACACC
F-shTTR	caccGTAACCAAGAGTATTCCATAAGCGTCGCAGCGTTATGGAATACTCTTGGTTACTT	Amplify shTTR plasmid
R-shTTR	aaaaAAGTAACCAAGAGTATTCCATAACGCTGCGACGCTTATGGAATACTCTTGGTTAC
F-shTTR nB	caccGTAACCAAGAGTATTCCATAAGCGTCGCAGCTTATGGAATACTCTTGGTTACTT	Amplify shTTR nB plasmid
R-shTTR nB	aaaaAAGTAACCAAGAGTATTCCATAAGCTGCGACGCTTATGGAATACTCTTGGTTAC
F-shSRSF3	caccGTTCTTCCATCTAGCTCTTAAGCGTCGCAGCGTTAAGAGCTAGATGGAAGAACAC	Amplify shSRSF3 plasmid
R-SRSF3	aaaaGTGTTCTTCCATCTAGCTCTTAACGCTGCGACGCTTAAGAGCTAGATGGAAGAAC
F-shSRSF3 nB	caccGTTCTTCCATCTAGCTCTTAAGCGTCGCAGCTTAAGAGCTAGATGGAAGAACAC	Amplify shSRSF3 nB plasmid
R-shSRSF3 nB	aaaaGTGTTCTTCCATCTAGCTCTTAAGCTGCGACGCTTAAGAGCTAGATGGAAGAAC
F-shSRSF7	caccGGCCCTTTCTAACTCTCCTAAGCGTCGCAGCGTTAGGAGAGTTAGAAAGGGCTTT	Amplify shSRSF7 plasmid
R-shSRSF7	aaaaAAAGCCCTTTCTAACTCTCCTAACGCTGCGACGCTTAGGAGAGTTAGAAAGGGCC
F-shSRSF7 nB	caccGGCCCTTTCTAACTCTCCTAAGCGTCGCAGCTTAGGAGAGTTAGAAAGGGCTTT	Amplify shSRSF7 nB plasmid
R-shSRSF7 nB	aaaaAAAGCCCTTTCTAACTCTCCTAAGCTGCGACGCTTAGGAGAGTTAGAAAGGGCC
F-22-L TTR plasmid	caccGTAACCAAGAGTATTCCATAACCTGACCCATTATGGAATACTCTTGGTTACTT	Amplify shTTR 22-L plasmid
R-22-L TTR plasmid	aaaaAAGTAACCAAGAGTATTCCATAATGGGTCAGGTTATGGAATACTCTTGGTTAC
F-22-L GP1 plasmid	caccGAGCTGACCCTGAAGTTCATACCTGACCCATATGAACTTCAGGGTCAGCTTGC	Amplify shGP1 22-L plasmid
R-22-L GP1 plasmid	aaaaGCAAGCTGACCCTGAAGTTCATATGGGTCAGGTATGAACTTCAGGGTCAGCTC
