# Supplementary material for: Secondary structure RNA elements control the cleavage activity of DICER
Source: Nat Commun. 2022 Apr 19;13:2138. doi: 10.1038/s41467-022-29822-3 (PMC9018771; doi:10.1038/s41467-022-29822-3)
Supplement: Supplementary file 7 — Supplementary Data 5 [file 41467_2022_29822_MOESM7_ESM.xlsx]

## Sheet: Supplementary Data 5
Supplementary Data 5
Pri-miRNAs	Primer name	Primer sequence (5'-3')	Method	Plasmid
Pri-mir-216a	F-BamHI-216a	CGCGGATCCGGGGGATGGCTGTGAGTTGGCTTAATCTCAGCTGGCAACTGTGA	BamHI, NotHI digestion and T4 DNA ligation (NEB)	pCDNA3 plasmid
	R-NotHI-216a	TCTGCAGCGGCCGCGAAATTGCTCTGTTTAGCATAATCCCAGAGACCACTGTGA
Pri-mir-376a-2	F-BamHI-376a-2	CGCGGATCCGGGCTTCTTTGGTATTTAAAAGGTAGATTTTCCTTCTATGGTT
	R-BamHI-376a-2	TCTGCAGCGGCCGCGCAGCATTTGATACTGAAAACGTGGATTTTCCTCTATGATT
Mutagenesis primer	Sequence (5'-3')	Template	Resulting plasmid
F-Dicer-5pCSH-RIIIDa-EG-AA	GCTGCACGCCTTTCATATATGAGAAGC	pXG-DICER	pXG-DICER-5pCSH
R-Dicer-5pCSH-RIIIDa-EG-AA	TGAAAGGCGTGCAGCATGCGCATCAGGGTA
F-Dicer-m2 ELL-AAA	GCGAGCGGCGGCGGAAATGGAACCAGAAACTGCC	pXG-DICER	pXG-DICER-m2
R-Dicer-m2 ELL-AAA	TCCGCCGCCGCTCGCACAGGGGAACGGGG
F-Dicer-m3 EME-AAA	GCTTGCGGCGGCGCCAGAAACTGCCAAATTTAGCCCG	pXG-DICER	pXG-DICER-m3
R-Dicer-m3 EME-AAA	GGCGCCGCCGCAAGCAATTCTCGCACAGGGG
F-Dicer-5pSC	CTGTGTGCAAGCCCTGCTGGGCTGCTATTTAACCAGCTG	pXG-DICER	pXG-DICER-5pSC
R-Dicer-5pSC	AGGGCTTGCACACAGTCCGCTATGCTTTTGTCAGCAATAC
F-Dicer-3pSC	TATTTTTCAGTCGCTTGCTGGTGCCATTTACATGGATA	pXG-DICER	pXG-DICER-3pSC
F-Dicer-3pSC	AGCGACTGAAAAATATCCCCCATGGCCTTTGGAACTTC
F-Dicer-3pCSH-RIIIDb-LF-AA	CTGAGGCAGCACATGTCATTGATGACTTTGTGCAGT	pXG-DICER	pXG-DICER-5pCSH
R-Dicer-3pCSH-RIIIDb-LF-AA	CATGTGCTGCCTCAGGAGAGACAGCTTTGAAGT
