# Supplementary material for: Secondary structure RNA elements control the cleavage activity of DICER
Source: Nat Commun. 2022 Apr 19;13:2138. doi: 10.1038/s41467-022-29822-3 (PMC9018771; doi:10.1038/s41467-022-29822-3)
Supplement: Supplementary file 8 — Supplementary Data 6 [file 41467_2022_29822_MOESM8_ESM.xlsx]

## Sheet: Supplementary Data 6
	Supplementary Data 6
	Cloning primer	Sequence (5'-3')	Purpose	Method of cloning	Plasmid
	F-FL-shGP1	ctagaCCTGAAGTTATCGAGGCCGGAAGCAAGCTGACCCTGAAGTTCATg	Amplify FL-shGP1 plasmid	XbaI and EcoRI digestion and T4 DNA ligation (NEB)	pGL3UC-YK
	R-FL-shGP1	aattcATGAACTTCAGGGTCAGCTTGCTTCCGGCCTCGATAACTTCAGGt
	F-FL-shGP2	ctagaCCTGAAGTTAGAAGAAGTCGTGCTGCTTCATGAAGTTCAg	Amplify FL-shGP2 plasmid
	R-FL-shGP2	aattcTGAACTTCATGAAGCAGCACGACTTCTTCTAACTTCAGGt
	F-FL-shHTT	ctagaGTGGTGTCAATGTTACTGAGAg	Amplify FL-shHTT plasmid
	R-FL-shHTT	aattcTCTCAGTAACATTGACACCACt
	F-FL-shTTR	ctagaAAGTAACCAAGAGTATTCCATg	Amplify FL-shTTR plasmid
	R-FL-shTTR	aattcATGGAATACTCTTGGTTACTTt
	F-FL-shSRSF7	ctagagctggcaaaggagagttagaaagggctttcagttag	Amplify FL-shSRSF7 plasmid
	R-FL-shSRSF7	aattctaactgaaagccctttctaactctcctttgccagct
	F-STDGP1plasmid	caccGAGCTGACCCTGAAGTTCATACCTGACCCATATGAACTTCAGGGTCAGCTTGC	shGP1_STD plasmids construction	BsmBI digestion and T4 DNA ligation (NEB)	pU6shRNA_Vector
	R-STDGP1plasmid	aaaaGCAAGCTGACCCTGAAGTTCATATGGGTCAGGTATGAACTTCAGGGTCAGCTC
	F-shGP1	caccGAGCTGACCCTGAAGTTCATAGCGTCGCAGCGTATGAACTTCAGGGTCAGCTTGC	shGP1_B plasmids construction
	R-shGP1	aaaaGCAAGCTGACCCTGAAGTTCATACGCTGCGACGCTATGAACTTCAGGGTCAGCTC
	F-shGP1NB	caccGAGCTGACCCTGAAGTTCATAGCGTCGCAGCTATGAACTTCAGGGTCAGCTTGC	shGP1_NB plasmids construction
	R-shGP1NB	aaaaGCAAGCTGACCCTGAAGTTCATAGCTGCGACGCTATGAACTTCAGGGTCAGCTC
