# Supplementary material for: Secondary structure RNA elements control the cleavage activity of DICER
Source: Nat Commun. 2022 Apr 19;13:2138. doi: 10.1038/s41467-022-29822-3 (PMC9018771; doi:10.1038/s41467-022-29822-3)
Supplement: Supplementary file 10 — Source Data [file 41467_2022_29822_MOESM10_ESM.xlsx]

## Sheet: Figure 1c
					24/9/2019

## Sheet: Figure 1e
						2020-02-04

## Sheet: Figure 1f
	TLR	Possible variants	Actual variants
	1	4096	4096
	2	4096	4095
	3	4096	4091
	4	4096	4084
	5	4096	4029
	6	1024	1023
	7	1024	1020
	8	1024	1024
	9	1024	1024

## Sheet: Figure 1i
	Stacked bar chart
	Type Cleavage	Sum normalized count	Percentage
	Unknown	319218	15.961
	SC_3p	322058	16.103
	SC_5p	346376	17.3189
	DC	1.01234e+06	50.6172
	Pie chart
	Overhang	Sum normalized count	Percentage
	<= 1 nt	25298.7	2.49904
	2 nt	894045	88.3147
	>= 3 nt	92996.1	9.18626

## Sheet: Figure 1j
	Major cleavage site	Number of variants
	19 - no	349
	20 - no	873
	21 - no	1874
	22 - no	1046
	23 - no	132
	no - 53	1078
	no - 52	1035
	no - 51	144
	no - 50	16
	no - 49	0
	19 - 53	1
	20 - 52	72
	21 - 51	9255
	22 - 50	4153
	23 - 49	6

## Sheet: Figure 1k
	Type cleavage	Number of variants
	Multiple cleavage sites	18003
	Unique cleavage site	1993
	Unknown	38

## Sheet: Figure 2e
				2021-05-10					2021-05-10

## Sheet: Figure 2f
	Structure	Dicer amount (pmol)	DC21	Other DC
	6-1	2.8	1	0
	15-1	2.8	0.54	0.46
	54-1	2.8	0	1

## Sheet: Figure 2g
	Stem length (nt)	Type DC	Number of pre-miRNA
	<= 21	DC21	19
	<= 21	DC22	8
	22-24	DC21	54
	22-24	DC22	67
	>=25	DC21	59
	>=25	DC22	95

## Sheet: Figure 2l
					29/11/2021

[truncated: 60 more sheets: Figure 3h, Figure 3i, Figure 3j, Figure 4b, Figure 4c, Figure 4d, Figure 4e, Figure 4g, Figure 4h, Figure 4i, Figure 5a, Figure 5b, Figure 5c, FIgure 5e, Figure 5f, Figure 5g, Figure 5i, Figure 5j, Figure 5k, Figure 6c …]
